# Supplementary material for: Mycobiota in the Carposphere of Sour and Sweet Cherries and Antagonistic Features of Potential Biocontrol Yeasts
Source: Microorganisms. 2021 Jun 30;9(7):1423. doi: 10.3390/microorganisms9071423 (PMC8307871; doi:10.3390/microorganisms9071423)
Supplement: Supplementary file 1 [file microorganisms-09-01423-s001.zip]

Archive with 5 entries (5 files):
- Figure S1.tif
- Figure S2.tif
- Figure S3.tif
- Table S2.xlsx
- Table S1.xlsx
