# Supplementary material for: Mycobiota in the Carposphere of Sour and Sweet Cherries and Antagonistic Features of Potential Biocontrol Yeasts
Source: Microorganisms. 2021 Jun 30;9(7):1423. doi: 10.3390/microorganisms9071423 (PMC8307871; doi:10.3390/microorganisms9071423)
Supplement: Supplementary file 1 [file microorganisms-09-01423-s001.zip › Table S2.xlsx]

## Sheet: Sheet1
Table S2. Yeast isolates detected in this study.
Sample code	Strain	Yeast species	Accession no.	Reference accession no.	Identity (%)
PC-PL1	PC-5-28.1	Aureobasidium pullulans	MZ185321	MN922111.1	100
	PC-6-1.1N	Cryptococcus wieringae	MZ185322	FN824493.1	99.48
	PC-16.1	Cryptococcus pinus	MZ185323	HE984345.1	99.26
PC-PL2	PC-6-30.2N	Aureobasidium pullulans	MZ185324	MW361317.1	99.82
	PC-6-30.1N	Cryptococcus wieringae	MZ185325	MN128850.1	99.48
	PC-5-3.1	Cryptococcus pinus	MZ185326	HE984345.1	99.63
	PC-6-28.3N	Hanseniaspora uvarum	MZ185327	KP010407.1	99.44
	PC-5-8.1	Saccharomyces cerevisiae	MZ185328	KX824758.1	100
	PC-6-14.1	Pichia kluyveri	MZ185358	KC510043.1	100
PC-PL3	PC-4-2.4	Aureobasidium pullulans	MZ185329	MT035961.1	100
	PC-1-48.2	Metschnikowia pulcherrima	MZ185359	KY108497.1	100
	PC-6-12.1	Metschnikowia fructicola	MZ185360	HM131666.1	100
	PC-6-27.3	Metschnikowia sinensis	MZ185351	MN069593.1	99.8
	PC-6-8.1	Hanseniaspora uvarum	MZ185330	MK352026.1	99.71
	PC-5-9.1	Saccharomyces paradoxus	MZ185331	D89890.1	100
PA-PL1	PA-3-8.2	Aureobasidium pullulans	MZ185332	MN922107.1	100
	PA-5-32.2	Cryptococcus wieringae	MZ185333	MN128850.1	98.97
PA-PL2	PA-6-56.8	Aureobasidium pullulans	MZ185334	MN922111.1	99.62
	PA-6-28.1	Hanseniaspora uvarum	MZ185335	KY816905.1	99.86
	PA-6-28.2N	Metschnikowia sinensis	MZ185362	MN069593.1	100
	PA-6-34.7N	Metschnikowia viticola	MZ185336	KY104213.1	99.68
	PA-5-43.5	Cryptococcus wieringae	MZ185337	MN128850.1	99.83
	PA-5-20.1	Saccharomyces cerevisiae	MZ185338	KX824758.1	100
PA-PL3	PA-6-1.2N	Aureobasidium pullulans	MZ185339	MN922113.1	99.44
	PA-6-34.1N	Metschnikowia fructicola	MZ185363	HM191666.1	99.8
	PA-6-32.3N	Metschnikowia viticola	MZ185340	KY104213.1	99.4
	PA-6-26.1	Metschnikowia pulcherrima	MZ185364	KY108490.1	99.21
	PA-6-32.2N	Hanseniaspora uvarum	MZ185341	KP010407.1	99.78
	PA-6-10.1	Saccharomyces paradoxus	MZ185342	KY105204.1	99.62
	PA-6-51.1	Pichia kluyveri	MZ185365	MT505679.1	100
PC-FS1	PC-6-16.1	Aureobasidium pullulans	MZ185343	MK772062.1	99.45
	PC-6-27.2N	Hanseniaspora uvarum	MZ185344	MN371863.1	100
	PC-6-10.1	Rhodotorula graminis	MZ185345	MN006688.1	100
	PC-L-8.1	Rhodotorula glutinis	MZ185346	MN913568.1	99.47
	PC-6-49.1	Metschnikowia sinensis	MZ185366	MN123984.1	100
	PC-6-2.2P	Metschnikowia fructicola	MZ185367	LT594912.1	100
	PC-6-18.1	Torulaspora delbrueckii	MZ185347	MK394138.1	100
PC-FS2	PC-6-30.4	Aureobasidium pullulans	MZ185348	MT035961.1	100
	PC-6-36.1	Hanseniaspora uvarum	MZ185349	KP241871.1	100
	PC-6-17.1	Metschnikowia fructicola	MZ185368	HM191666.1	100
	PC-6-16.1	Metschnikowia pulcherrima	MZ185369	KY108498.1	99.61
	PC-6-1.3N	Sporobolomyces roseus	MZ185350	MT502791.1	100
	PC-L-14.4	Rhodotorula babjevae	MZ185351	MN913557.1	99.65
PC-FS3	PC-6-1.7	Aureobasidium pullulans	MZ185352	MN861549.1	99.07
	PC-6-61.9N	Cryptococcus wieringae	MZ185353	MN128850.1	100
	PC-6-61.2N	Hanseniaspora uvarum	MZ185354	MN371907.1	99.71
	PC-6-8.1	Metschnikowia fructicola	MZ185370	KC160596.1	98.62
	PC-6-32.1N	Metschnikowia pulcherrima	MZ185371	MN817295.1	100
	PC-2.5N	Vishniacozyma victoriae	MZ185355	KY105835.1	100
	PC-2-56.1	Torulaspora delbrueckii	MZ185356	KU308412.1	100
