# Supplementary material for: Mycobiota in the Carposphere of Sour and Sweet Cherries and Antagonistic Features of Potential Biocontrol Yeasts
Source: Microorganisms. 2021 Jun 30;9(7):1423. doi: 10.3390/microorganisms9071423 (PMC8307871; doi:10.3390/microorganisms9071423)
Supplement: Supplementary file 1 [file microorganisms-09-01423-s001.zip › Table S1.xlsx]

## Sheet: Phylum
Table S1. Fungal communities associated with freshly harvested and food store-purchased Prunus cerasus and Prunus avium berries
		Reads										Ratio, %
Phylum		PC-PL1	PC-PL2	PC-PL3	PA-PL1	PA-PL2	PA-PL3	PC-FS1	PC-FS2	PC-FS3		PC-PL1	PC-PL2	PC-PL3	PC-PL	Standart deviation	PA-PL1	PA-PL2	PA-PL3	PA-PL	Standart deviation	PC-FS1	PC-FS2	PC-FS3	PC-FS	Standart deviation
Fungi		11	41	103	67	14	66	22	51	27		0.0704722	0.219275	0.494076	0.261274	0.214902	0.333948	0.0799863	0.332243	0.248726	0.146135	0.129146	0.267436	0.154356	0.183646	0.0736508
Ascomycota		13261	16418	19457	19014	16967	19210	9855	11020	6730		84.9574	87.8062	93.3324	88.6987	4.25822	94.7715	96.9377	96.7027	96.1373	1.18866	57.8515	57.7871	38.4747	51.3711	11.1686
Basidiomycota		2337	2239	1276	982	522	589	7158	7999	10727		14.9721	11.9745	6.12078	11.0225	4.50182	4.89458	2.98235	2.96501	3.61398	1.10907	42.0194	41.9455	61.3252	48.43	11.1676
Chytridiomycota		0	0	11	0	0	0	0	0	0		0	0	0.0527654	0.0175885	0.0304641	0	0	0	0	0	0	0	0	0	0
Mucoromycota		0	0	0	0	0	0	0	0	8		0	0	0	0	0	0	0	0	0	0	0	0	0.0457352	0.0152451	0.0264052
Total		15609	18698	20847	20063	17503	19865	17035	19070	17492

## Sheet: Class
			Reads										Ratio, %
Phylum	Class		PC-PL1	PC-PL2	PC-PL3	PA-PL1	PA-PL2	PA-PL3	PC-FS1	PC-FS2	PC-FS3		PC-PL1	PC-PL2	PC-PL3	PC-PL	Standart deviation	PA-PL1	PA-PL2	PA-PL3	PA-PL	Standart deviation	PC-FS1	PC-FS2	PC-FS3	PC-FS	Standart deviation
Ascomycota	__		36	3	4	29	7	112	2	0	0		0.230636	0.0160445	0.0191874	0.0886227	0.122997	0.144545	0.0399931	0.563806	0.249448	0.277215	0.0117405	0	0	0.00391351	0.0067784
Ascomycota	Arthoniomycetes		0	0	0	2	0	0	0	0	0		0	0	0	0	0	0.0099686	0	0	0.00332287	0.00575537	0	0	0	0	0
Ascomycota	Dothideomycetes		10853	9148	6922	16652	8257	4944	7132	7634	4457		69.5304	48.925	33.2038	50.5531	18.2179	82.9986	47.1748	24.888	51.6871	29.3169	41.8667	40.0315	25.4802	35.7928	8.97798
Ascomycota	Eurotiomycetes		156	83	121	71	9	186	0	0	52		0.999423	0.443898	0.580419	0.67458	0.289486	0.353885	0.0514198	0.93632	0.447208	0.449771	0	0	0.297279	0.0990929	0.171634
Ascomycota	Lecanoromycetes		0	0	18	26	2	0	0	0	0		0	0	0.0863434	0.0287811	0.0498504	0.129592	0.0114266	0	0.0470061	0.0717491	0	0	0	0	0
Ascomycota	Leotiomycetes		951	4079	2029	269	313	511	122	128	1066		6.09264	21.8152	9.73282	12.5469	8.23035	1.34078	1.78826	2.57236	1.90047	0.623413	0.716173	0.671211	6.09421	2.49387	3.11807
Ascomycota	Saccharomycetes		29	13	8637	34	7552	10408	2592	3206	1048		0.18579	0.0695262	41.4304	13.8952	23.8462	0.169466	43.1469	52.3937	31.9033	27.8685	15.2157	16.8117	5.99131	12.6729	5.84122
Ascomycota	Sordariomycetes		78	162	115	35	20	50	7	48	3		0.499712	0.866403	0.551638	0.639251	0.198425	0.17445	0.114266	0.251699	0.180139	0.0688928	0.0410919	0.251704	0.0171507	0.103316	0.129065
Ascomycota	Taphrinomycetes		1158	2909	1611	1896	807	2973	0	4	104		7.4188	15.5578	7.72773	10.2348	4.61247	9.45023	4.61064	14.966	9.67563	5.18137	0	0.0209754	0.594558	0.205178	0.337376
Ascomycota	unidentified		0	21	0	0	0	26	0	0	0		0	0.112311	0	0.0374372	0.0648431	0	0	0.130883	0.0436278	0.0755656	0	0	0	0	0
Basidiomycota	__		0	0	31	4	0	9	0	0	0		0	0	0.148702	0.0495675	0.0858534	0.0199372	0	0.0453058	0.0217477	0.0227071	0	0	0	0	0
Basidiomycota	Agaricomycetes		7	0	171	4	0	0	0	0	0		0.0448459	0	0.820262	0.288369	0.461178	0.0199372	0	0	0.00664573	0.0115107	0	0	0	0	0
Basidiomycota	Agaricostilbomycetes		25	33	13	5	0	5	0	0	0		0.160164	0.176489	0.0623591	0.133004	0.0617226	0.0249215	0	0.0251699	0.0166971	0.0144607	0	0	0	0	0
Basidiomycota	Cystobasidiomycetes		207	307	71	77	3	70	197	304	35		1.32616	1.64189	0.340577	1.10287	0.678781	0.383791	0.0171399	0.352379	0.251103	0.203226	1.15644	1.59413	0.200091	0.983554	0.712918
Basidiomycota	Exobasidiomycetes		81	173	116	15	4	60	12	8	77		0.518931	0.925233	0.556435	0.666866	0.224536	0.0747645	0.0228532	0.302039	0.133219	0.148488	0.0704432	0.0419507	0.440201	0.184198	0.222162
Basidiomycota	Microbotryomycetes		0	2	8	4	0	6	2051	2372	795		0	0.0106963	0.0383748	0.0163571	0.0198038	0.0199372	0	0.0302039	0.0167137	0.0153578	12.0399	12.4384	4.54493	9.67441	4.44672
Basidiomycota	Pucciniomycetes		0	4	5	0	0	0	0	0	0		0	0.0213927	0.0239843	0.0151256	0.0131631	0	0	0	0	0	0	0	0	0	0
Basidiomycota	Tremellomycetes		2017	1720	861	873	515	439	4898	5315	9820		12.922	9.19884	4.13009	8.75032	4.4131	4.35129	2.94235	2.20992	3.16785	1.08835	28.7526	27.871	56.1399	37.5878	16.0726
Chytridiomycota	Spizellomycetes		0	0	11	0	0	0	0	0	0		0	0	0.0527654	0.0175885	0.0304641	0	0	0	0	0	0	0	0	0	0
Mucoromycota	Mucoromycetes		0	0	0	0	0	0	0	0	8		0	0	0	0	0	0	0	0	0	0	0	0	0.0457352	0.0152451	0.0264052

## Sheet: Order
				Reads										Ratio, %
Phylum	Class	Order		PC-PL1	PC-PL2	PC-PL3	PA-PL1	PA-PL2	PA-PL3	PC-FS1	PC-FS2	PC-FS3		PC-PL1	PC-PL2	PC-PL3	PC-PL	Standart deviation	PA-PL1	PA-PL2	PA-PL3	PA-PL	Standart deviation	PC-FS1	PC-FS2	PC-FS3	PC-FS	Standart deviation
__	__	__		11	41	103	67	14	66	22	51	27		0.0704722	0.219275	0.494076	0.261274	0.214902	0.333948	0.0799863	0.332243	0.248726	0.146135	0.129146	0.267436	0.154356	0.183646	0.0736508
Ascomycota	__	__		36	3	4	29	7	112	2	0	0		0.230636	0.0160445	0.0191874	0.0886227	0.122997	0.144545	0.0399931	0.563806	0.249448	0.277215	0.0117405	0	0	0.00391351	0.0067784
Ascomycota	Arthoniomycetes	Lichenostigmatales		0	0	0	2	0	0	0	0	0		0	0	0	0	0	0.0099686	0	0	0.00332287	0.00575537	0	0	0	0	0
Ascomycota	Dothideomycetes	__		146	0	0	0	0	0	0	0	0		0.935358	0	0	0.311786	0.540029	0	0	0	0	0	0	0	0	0	0
Ascomycota	Dothideomycetes	Botryosphaeriales		0	5	11	0	0	0	0	0	0		0	0.0267408	0.0527654	0.0265021	0.0263835	0	0	0	0	0	0	0	0	0	0
Ascomycota	Dothideomycetes	Capnodiales		1118	2751	1066	430	886	861	1276	1756	827		7.16253	14.7128	5.11345	8.99626	5.05557	2.14325	5.06199	4.33426	3.8465	1.51927	7.49046	9.20818	4.72788	7.14217	2.26037
Ascomycota	Dothideomycetes	Dothideales		7131	5736	5392	15471	6796	3927	5668	5584	3419		45.6852	30.6771	25.8646	34.0756	10.3381	77.1121	38.8276	19.7684	45.2361	29.204	33.2727	29.2816	19.5461	27.3668	7.06079
Ascomycota	Dothideomycetes	Dothideomycetes_ord_Incertae_sedis		8	0	0	0	0	0	0	0	0		0.0512525	0	0	0.0170842	0.0295906	0	0	0	0	0	0	0	0	0	0
Ascomycota	Dothideomycetes	Myriangiales		0	0	0	569	31	0	0	0	3		0	0	0	0	0	2.83607	0.177112	0	1.00439	1.58875	0	0	0.0171507	0.0057169	0.00990196
Ascomycota	Dothideomycetes	Pleosporales		2450	441	453	182	544	129	188	294	208		15.6961	2.35854	2.17297	6.74253	7.75455	0.907143	3.10804	0.649383	1.55485	1.35126	1.10361	1.54169	1.18912	1.27814	0.232211
Ascomycota	Dothideomycetes	Venturiales		0	215	0	0	0	27	0	0	0		0	1.14986	0	0.383285	0.663869	0	0	0.135917	0.0453058	0.078472	0	0	0	0	0
Ascomycota	Eurotiomycetes	Chaetothyriales		82	14	15	25	9	11	0	0	0		0.525338	0.0748743	0.0719528	0.224055	0.260923	0.124607	0.0514198	0.0553738	0.0771337	0.041161	0	0	0	0	0
Ascomycota	Eurotiomycetes	Phaeomoniellales		74	69	106	46	0	175	0	0	52		0.474085	0.369023	0.508466	0.450525	0.0726458	0.229278	0	0.880946	0.370075	0.457039	0	0	0.297279	0.0990929	0.171634
Ascomycota	Lecanoromycetes	Lecanorales		0	0	0	26	2	0	0	0	0		0	0	0	0	0	0.129592	0.0114266	0	0.0470061	0.0717491	0	0	0	0	0
Ascomycota	Lecanoromycetes	Lecanoromycetes_ord_Incertae_sedis		0	0	18	0	0	0	0	0	0		0	0	0.0863434	0.0287811	0.0498504	0	0	0	0	0	0	0	0	0	0
Ascomycota	Leotiomycetes	__		4	40	0	0	0	0	0	0	0		0.0256262	0.213927	0	0.079851	0.116818	0	0	0	0	0	0	0	0	0	0
Ascomycota	Leotiomycetes	Erysiphales		0	0	19	0	0	0	0	0	0		0	0	0.0911402	0.0303801	0.0526198	0	0	0	0	0	0	0	0	0	0
Ascomycota	Leotiomycetes	Helotiales		940	4006	1998	237	313	511	122	128	1066		6.02217	21.4248	9.58411	12.3437	8.06358	1.18128	1.78826	2.57236	1.8473	0.697419	0.716173	0.671211	6.09421	2.49387	3.11807
Ascomycota	Leotiomycetes	Phacidiales		7	0	0	0	0	0	0	0	0		0.0448459	0	0	0.0149486	0.0258918	0	0	0	0	0	0	0	0	0	0
Ascomycota	Leotiomycetes	Thelebolales		0	33	12	32	0	0	0	0	0		0	0.176489	0.0575622	0.0780172	0.0900052	0.159498	0	0	0.0531659	0.092086	0	0	0	0	0
Ascomycota	Saccharomycetes	Saccharomycetales		29	13	8637	34	7552	10408	2592	3206	1048		0.18579	0.0695262	41.4304	13.8952	23.8462	0.169466	43.1469	52.3937	31.9033	27.8685	15.2157	16.8117	5.99131	12.6729	5.84122
Ascomycota	Sordariomycetes	Diaporthales		0	0	0	0	0	0	0	5	0		0	0	0	0	0	0	0	0	0	0	0	0.0262192	0	0.00873973	0.0151377
Ascomycota	Sordariomycetes	Glomerellales		0	0	0	0	0	28	0	22	0		0	0	0	0	0	0	0	0.140951	0.0469838	0.0813783	0	0.115364	0	0.0384548	0.0666057
Ascomycota	Sordariomycetes	Hypocreales		18	61	0	0	0	0	7	21	0		0.115318	0.326238	0	0.147185	0.165437	0	0	0	0	0	0.0410919	0.110121	0	0.0504042	0.0556478
Ascomycota	Sordariomycetes	Microascales		0	0	0	0	0	0	0	0	3		0	0	0	0	0	0	0	0	0	0	0	0	0.0171507	0.0057169	0.00990196
Ascomycota	Sordariomycetes	Xylariales		60	101	115	35	20	22	0	0	0		0.384394	0.540165	0.551638	0.492065	0.0934229	0.17445	0.114266	0.110748	0.133155	0.0358064	0	0	0	0	0
Ascomycota	Taphrinomycetes	Taphrinales		1158	2909	1611	1896	807	2973	0	4	104		7.4188	15.5578	7.72773	10.2348	4.61247	9.45023	4.61064	14.966	9.67563	5.18137	0	0.0209754	0.594558	0.205178	0.337376
Ascomycota	unidentified	unidentified		0	21	0	0	0	26	0	0	0		0	0.112311	0	0.0374372	0.0648431	0	0	0.130883	0.0436278	0.0755656	0	0	0	0	0
Basidiomycota	__	__		0	0	31	4	0	9	0	0	0		0	0	0.148702	0.0495675	0.0858534	0.0199372	0	0.0453058	0.0217477	0.0227071	0	0	0	0	0
Basidiomycota	Agaricomycetes	Cantharellales		7	0	171	0	0	0	0	0	0		0.0448459	0	0.820262	0.288369	0.461178	0	0	0	0	0	0	0	0	0	0
Basidiomycota	Agaricomycetes	Corticiales		0	0	0	4	0	0	0	0	0		0	0	0	0	0	0.0199372	0	0	0.00664573	0.0115107	0	0	0	0	0
Basidiomycota	Agaricostilbomycetes	Agaricostilbales		25	33	13	5	0	5	0	0	0		0.160164	0.176489	0.0623591	0.133004	0.0617226	0.0249215	0	0.0251699	0.0166971	0.0144607	0	0	0	0	0
Basidiomycota	Cystobasidiomycetes	Cystobasidiales		29	39	4	4	3	0	13	10	19		0.18579	0.208578	0.0191874	0.137852	0.103396	0.0199372	0.0171399	0	0.012359	0.0107942	0.0763135	0.0524384	0.108621	0.0791243	0.0281966
Basidiomycota	Cystobasidiomycetes	Cystobasidiomycetes_ord_Incertae_sedis		165	243	67	67	0	70	184	294	16		1.05708	1.2996	0.321389	0.892692	0.509406	0.333948	0	0.352379	0.228776	0.19834	1.08013	1.54169	0.0914704	0.904429	0.740902
Basidiomycota	Cystobasidiomycetes	Erythrobasidiales		13	25	0	6	0	0	0	0	0		0.0832853	0.133704	0	0.0723298	0.067522	0.0299058	0	0	0.0099686	0.0172661	0	0	0	0	0
Basidiomycota	Exobasidiomycetes	Entylomatales		0	3	0	0	0	0	2	8	5		0	0.0160445	0	0.00534817	0.00926329	0	0	0	0	0	0.0117405	0.0419507	0.0285845	0.0274252	0.0151384
Basidiomycota	Exobasidiomycetes	Exobasidiales		72	129	116	0	4	60	0	0	11		0.461272	0.689913	0.556435	0.569207	0.114854	0	0.0228532	0.302039	0.108297	0.168174	0	0	0.0628859	0.020962	0.0363072
Basidiomycota	Exobasidiomycetes	Golubeviales		0	0	0	0	0	0	0	0	55		0	0	0	0	0	0	0	0	0	0	0	0	0.314429	0.10481	0.181536
Basidiomycota	Exobasidiomycetes	Microstromatales		9	41	0	15	0	0	10	0	6		0.057659	0.219275	0	0.0923113	0.11367	0.0747645	0	0	0.0249215	0.0431653	0.0587027	0	0.0343014	0.0310014	0.0294901
Basidiomycota	Microbotryomycetes	__		0	0	0	0	0	0	0	0	136		0	0	0	0	0	0	0	0	0	0	0	0	0.777498	0.259166	0.448889
Basidiomycota	Microbotryomycetes	Leucosporidiales		0	0	0	0	0	0	0	0	45		0	0	0	0	0	0	0	0	0	0	0	0	0.25726	0.0857535	0.148529
Basidiomycota	Microbotryomycetes	Sporidiobolales		0	2	8	4	0	6	2051	2372	614		0	0.0106963	0.0383748	0.0163571	0.0198038	0.0199372	0	0.0302039	0.0167137	0.0153578	12.0399	12.4384	3.51018	9.32949	5.04361
Basidiomycota	Pucciniomycetes	Septobasidiales		0	4	5	0	0	0	0	0	0		0	0.0213927	0.0239843	0.0151256	0.0131631	0	0	0	0	0	0	0	0	0	0
Basidiomycota	Tremellomycetes	Cystofilobasidiales		33	0	13	0	0	0	0	8	1613		0.211416	0	0.0623591	0.0912585	0.108631	0	0	0	0	0	0	0.0419507	9.22136	3.08777	5.31189
Basidiomycota	Tremellomycetes	Filobasidiales		365	376	222	484	241	278	511	625	2114		2.33839	2.01091	1.0649	1.80474	0.661307	2.4124	1.37691	1.39945	1.72958	0.591444	2.99971	3.2774	12.0855	6.12088	5.1674
Basidiomycota	Tremellomycetes	Holtermanniales		0	0	0	5	0	0	19	40	57		0	0	0	0	0	0.0249215	0	0	0.00830717	0.0143884	0.111535	0.209754	0.325863	0.215717	0.107288
Basidiomycota	Tremellomycetes	Tremellales		1619	1344	626	384	274	161	4368	4642	6036		10.3722	7.18793	3.00283	6.85433	3.696	1.91397	1.56545	0.810471	1.42996	0.564088	25.6413	24.3419	34.5072	28.1635	5.53211
Chytridiomycota	Spizellomycetes	Spizellomycetales		0	0	11	0	0	0	0	0	0		0	0	0.0527654	0.0175885	0.0304641	0	0	0	0	0	0	0	0	0	0
Mucoromycota	Mucoromycetes	Mucorales		0	0	0	0	0	0	0	0	8		0	0	0	0	0	0	0	0	0	0	0	0	0.0457352	0.0152451	0.0264052

## Sheet: Family
					Reads										Ratio, %
Phylum	Class	Order	Family		PC-PL1	PC-PL2	PC-PL3	PA-PL1	PA-PL2	PA-PL3	PC-FS1	PC-FS2	PC-FS3		PC-PL1	PC-PL2	PC-PL3	PC-PL	Standart deviation	PA-PL1	PA-PL2	PA-PL3	PA-PL	Standart deviation	PC-FS1	PC-FS2	PC-FS3	PC-FS	Standart deviation
__	__	__	__		11	41	103	67	14	66	22	51	27		0.0704722	0.219275	0.494076	0.261274	0.214902	0.333948	0.0799863	0.332243	0.248726	0.146135	0.129146	0.267436	0.154356	0.183646	0.0736508
Ascomycota	__	__	__		36	3	4	29	7	112	2	0	0		0.230636	0.0160445	0.0191874	0.0886227	0.122997	0.144545	0.0399931	0.563806	0.249448	0.277215	0.0117405	0	0	0.00391351	0.0067784
Ascomycota	Arthoniomycetes	Lichenostigmatales	Phaeococcomycetaceae		0	0	0	2	0	0	0	0	0		0	0	0	0	0	0.0099686	0	0	0.00332287	0.00575537	0	0	0	0	0
Ascomycota	Dothideomycetes	__	__		146	0	0	0	0	0	0	0	0		0.935358	0	0	0.311786	0.540029	0	0	0	0	0	0	0	0	0	0
Ascomycota	Dothideomycetes	Botryosphaeriales	Botryosphaeriaceae		0	5	0	0	0	0	0	0	0		0	0.0267408	0	0.00891361	0.0154388	0	0	0	0	0	0	0	0	0	0
Ascomycota	Dothideomycetes	Botryosphaeriales	unidentified		0	0	11	0	0	0	0	0	0		0	0	0.0527654	0.0175885	0.0304641	0	0	0	0	0	0	0	0	0	0
Ascomycota	Dothideomycetes	Capnodiales	Cladosporiaceae		880	1930	801	403	871	705	1145	1517	827		5.63777	10.322	3.84228	6.60067	3.34544	2.00867	4.97629	3.54896	3.51131	1.48417	6.72146	7.9549	4.72788	6.46808	1.62837
Ascomycota	Dothideomycetes	Capnodiales	Mycosphaerellaceae		238	689	165	0	0	46	131	239	0		1.52476	3.68489	0.791481	2.00038	1.5042	0	0	0.231563	0.0771877	0.133693	0.769005	1.25328	0	0.674094	0.632006
Ascomycota	Dothideomycetes	Capnodiales	Teratosphaeriaceae		0	132	100	27	15	110	0	0	0		0	0.705958	0.479685	0.395214	0.36048	0.134576	0.0856996	0.553738	0.258004	0.257276	0	0	0	0	0
Ascomycota	Dothideomycetes	Dothideales	Aureobasidiaceae		6258	3898	2956	13515	6416	3550	5668	5584	3411		40.0923	20.8471	14.1795	25.0396	13.4555	67.3628	36.6566	17.8706	40.63	24.9842	33.2727	29.2816	19.5003	27.3515	7.08612
Ascomycota	Dothideomycetes	Dothideales	Dothioraceae		873	1838	2436	1956	380	377	0	0	8		5.59293	9.82993	11.6851	9.036	3.12274	9.74929	2.17106	1.89781	4.60605	4.45627	0	0	0.0457352	0.0152451	0.0264052
Ascomycota	Dothideomycetes	Dothideomycetes_ord_Incertae_sedis	Dothideomycetes_fam_Incertae_sedis		8	0	0	0	0	0	0	0	0		0.0512525	0	0	0.0170842	0.0295906	0	0	0	0	0	0	0	0	0	0
Ascomycota	Dothideomycetes	Myriangiales	unidentified		0	0	0	569	31	0	0	0	3		0	0	0	0	0	2.83607	0.177112	0	1.00439	1.58875	0	0	0.0171507	0.0057169	0.00990196
Ascomycota	Dothideomycetes	Pleosporales	__		47	22	147	26	16	0	0	0	0		0.301108	0.11766	0.705137	0.374635	0.300561	0.129592	0.0914129	0	0.0736682	0.0665933	0	0	0	0	0
Ascomycota	Dothideomycetes	Pleosporales	Coniothyriaceae		9	0	0	0	0	0	0	0	0		0.057659	0	0	0.0192197	0.0332895	0	0	0	0	0	0	0	0	0	0
Ascomycota	Dothideomycetes	Pleosporales	Didymellaceae		2052	240	222	131	434	69	0	0	16		13.1463	1.28356	1.0649	5.16491	6.91292	0.652943	2.47957	0.347345	1.15995	1.15299	0	0	0.0914704	0.0304901	0.0528105
Ascomycota	Dothideomycetes	Pleosporales	Didymosphaeriaceae		0	14	0	0	0	5	0	0	0		0	0.0748743	0	0.0249581	0.0432287	0	0	0.0251699	0.00838997	0.0145318	0	0	0	0	0
Ascomycota	Dothideomycetes	Pleosporales	Leptosphaeriaceae		0	0	6	0	0	0	0	0	0		0	0	0.0287811	0.00959371	0.0166168	0	0	0	0	0	0	0	0	0	0
Ascomycota	Dothideomycetes	Pleosporales	Melanommataceae		0	0	7	0	0	0	0	0	0		0	0	0.033578	0.0111927	0.0193863	0	0	0	0	0	0	0	0	0	0
Ascomycota	Dothideomycetes	Pleosporales	Periconiaceae		3	0	0	0	0	0	0	0	0		0.0192197	0	0	0.00640656	0.0110965	0	0	0	0	0	0	0	0	0	0
Ascomycota	Dothideomycetes	Pleosporales	Phaeosphaeriaceae		252	82	19	0	15	7	0	0	0		1.61445	0.43855	0.0911402	0.714714	0.798324	0	0.0856996	0.0352379	0.0403125	0.0430746	0	0	0	0	0
Ascomycota	Dothideomycetes	Pleosporales	Pleosporaceae		51	83	52	25	79	48	188	294	192		0.326735	0.443898	0.249436	0.340023	0.0979094	0.124607	0.451351	0.241631	0.27253	0.165549	1.10361	1.54169	1.09764	1.24765	0.254664
Ascomycota	Dothideomycetes	Pleosporales	Pleosporales_fam_Incertae_sedis		33	0	0	0	0	0	0	0	0		0.211416	0	0	0.0704722	0.122061	0	0	0	0	0	0	0	0	0	0
Ascomycota	Dothideomycetes	Pleosporales	unidentified		3	0	0	0	0	0	0	0	0		0.0192197	0	0	0.00640656	0.0110965	0	0	0	0	0	0	0	0	0	0
Ascomycota	Dothideomycetes	Venturiales	Venturiaceae		0	215	0	0	0	27	0	0	0		0	1.14986	0	0.383285	0.663869	0	0	0.135917	0.0453058	0.078472	0	0	0	0	0
Ascomycota	Eurotiomycetes	Chaetothyriales	Chaetothyriales_fam_Incertae_sedis		0	0	0	3	0	0	0	0	0		0	0	0	0	0	0.0149529	0	0	0.0049843	0.00863306	0	0	0	0	0
Ascomycota	Eurotiomycetes	Chaetothyriales	Herpotrichiellaceae		0	9	10	22	9	6	0	0	0		0	0.0481335	0.0479685	0.032034	0.0277424	0.109655	0.0514198	0.0302039	0.0637594	0.0411376	0	0	0	0	0
Ascomycota	Eurotiomycetes	Chaetothyriales	Trichomeriaceae		82	5	5	0	0	5	0	0	0		0.525338	0.0267408	0.0239843	0.192021	0.288664	0	0	0.0251699	0.00838997	0.0145318	0	0	0	0	0
Ascomycota	Eurotiomycetes	Phaeomoniellales	Phaeomoniellaceae		74	69	106	46	0	175	0	0	52		0.474085	0.369023	0.508466	0.450525	0.0726458	0.229278	0	0.880946	0.370075	0.457039	0	0	0.297279	0.0990929	0.171634
Ascomycota	Lecanoromycetes	Lecanorales	__		0	0	0	0	2	0	0	0	0		0	0	0	0	0	0	0.0114266	0	0.00380887	0.00659716	0	0	0	0	0
Ascomycota	Lecanoromycetes	Lecanorales	Lecanoraceae		0	0	0	17	0	0	0	0	0		0	0	0	0	0	0.0847331	0	0	0.0282444	0.0489207	0	0	0	0	0
Ascomycota	Lecanoromycetes	Lecanorales	Parmeliaceae		0	0	0	9	0	0	0	0	0		0	0	0	0	0	0.0448587	0	0	0.0149529	0.0258992	0	0	0	0	0
Ascomycota	Lecanoromycetes	Lecanoromycetes_ord_Incertae_sedis	Lecanoromycetes_fam_Incertae_sedis		0	0	18	0	0	0	0	0	0		0	0	0.0863434	0.0287811	0.0498504	0	0	0	0	0	0	0	0	0	0
Ascomycota	Leotiomycetes	__	__		4	40	0	0	0	0	0	0	0		0.0256262	0.213927	0	0.079851	0.116818	0	0	0	0	0	0	0	0	0	0
Ascomycota	Leotiomycetes	Erysiphales	Erysiphaceae		0	0	19	0	0	0	0	0	0		0	0	0.0911402	0.0303801	0.0526198	0	0	0	0	0	0	0	0	0	0
Ascomycota	Leotiomycetes	Helotiales	__		0	201	0	207	28	187	0	0	0		0	1.07498	0	0.358327	0.620641	1.03175	0.159973	0.941354	0.711026	0.479361	0	0	0	0	0
Ascomycota	Leotiomycetes	Helotiales	Dermateaceae		0	3783	6	0	0	78	0	0	5		0	20.2321	0.0287811	6.75363	11.6727	0	0	0.39265	0.130883	0.226697	0	0	0.0285845	0.00952817	0.0165033
Ascomycota	Leotiomycetes	Helotiales	Helotiaceae		18	0	14	16	0	5	0	0	3		0.115318	0	0.0671559	0.0608247	0.0579192	0.0797488	0	0.0251699	0.0349729	0.0407681	0	0	0.0171507	0.0057169	0.00990196
Ascomycota	Leotiomycetes	Helotiales	Helotiales_fam_Incertae_sedis		4	0	15	0	0	8	0	0	0		0.0256262	0	0.0719528	0.0325263	0.0364693	0	0	0.0402718	0.0134239	0.023251	0	0	0	0	0
Ascomycota	Leotiomycetes	Helotiales	Sclerotiniaceae		918	22	1963	14	285	233	122	128	1058		5.88122	0.11766	9.41622	5.13837	4.69358	0.0697802	1.62829	1.17292	0.956997	0.801378	0.716173	0.671211	6.04848	2.47862	3.09167
Ascomycota	Leotiomycetes	Phacidiales	Phacidiaceae		7	0	0	0	0	0	0	0	0		0.0448459	0	0	0.0149486	0.0258918	0	0	0	0	0	0	0	0	0	0
Ascomycota	Leotiomycetes	Thelebolales	Pseudeurotiaceae		0	33	12	32	0	0	0	0	0		0	0.176489	0.0575622	0.0780172	0.0900052	0.159498	0	0	0.0531659	0.092086	0	0	0	0	0
Ascomycota	Saccharomycetes	Saccharomycetales	__		0	0	0	0	0	0	0	2	13		0	0	0	0	0	0	0	0	0	0	0	0.0104877	0.0743197	0.0282691	0.0402242
Ascomycota	Saccharomycetes	Saccharomycetales	Debaryomycetaceae		0	0	79	0	0	0	0	0	0		0	0	0.378951	0.126317	0.218788	0	0	0	0	0	0	0	0	0	0
Ascomycota	Saccharomycetes	Saccharomycetales	Dipodascaceae		0	0	0	0	11	0	3	0	0		0	0	0	0	0	0	0.0628464	0	0.0209488	0.0362844	0.0176108	0	0	0.00587027	0.0101676
Ascomycota	Saccharomycetes	Saccharomycetales	Metschnikowiaceae		29	0	7663	0	1887	10349	1058	1429	525		0.18579	0	36.7583	12.3147	21.169	0	10.781	52.0967	20.9592	27.4993	6.21074	7.49345	3.00137	5.56852	2.31388
Ascomycota	Saccharomycetes	Saccharomycetales	Pichiaceae		0	13	6	0	12	6	0	0	6		0	0.0695262	0.0287811	0.0327691	0.0349342	0	0.0685597	0.0302039	0.0329212	0.0343605	0	0	0.0343014	0.0114338	0.0198039
Ascomycota	Saccharomycetes	Saccharomycetales	Saccharomycetaceae		0	0	0	34	0	4	7	7	4		0	0	0	0	0	0.169466	0	0.0201359	0.0632007	0.0925777	0.0410919	0.0367069	0.0228676	0.0335554	0.00951208
Ascomycota	Saccharomycetes	Saccharomycetales	Saccharomycetales_fam_Incertae_sedis		0	0	0	0	0	0	0	2	32		0	0	0	0	0	0	0	0	0	0	0	0.0104877	0.182941	0.0644761	0.102727
Ascomycota	Saccharomycetes	Saccharomycetales	Saccharomycodaceae		0	0	889	0	5642	49	1524	1766	466		0	0	4.2644	1.42147	2.46205	0	32.2345	0.246665	10.827	18.5398	8.94629	9.26062	2.66408	6.95699	3.7211
Ascomycota	Saccharomycetes	Saccharomycetales	unidentified		0	0	0	0	0	0	0	0	2		0	0	0	0	0	0	0	0	0	0	0	0	0.0114338	0.00381127	0.00660131
Ascomycota	Sordariomycetes	Diaporthales	Valsaceae		0	0	0	0	0	0	0	5	0		0	0	0	0	0	0	0	0	0	0	0	0.0262192	0	0.00873973	0.0151377
Ascomycota	Sordariomycetes	Glomerellales	Glomerellaceae		0	0	0	0	0	28	0	11	0		0	0	0	0	0	0	0	0.140951	0.0469838	0.0813783	0	0.0576822	0	0.0192274	0.0333028
Ascomycota	Sordariomycetes	Glomerellales	Plectosphaerellaceae		0	0	0	0	0	0	0	11	0		0	0	0	0	0	0	0	0	0	0	0	0.0576822	0	0.0192274	0.0333028
Ascomycota	Sordariomycetes	Hypocreales	Hypocreales_fam_Incertae_sedis		0	0	0	0	0	0	0	8	0		0	0	0	0	0	0	0	0	0	0	0	0.0419507	0	0.0139836	0.0242203
Ascomycota	Sordariomycetes	Hypocreales	Nectriaceae		18	61	0	0	0	0	7	13	0		0.115318	0.326238	0	0.147185	0.165437	0	0	0	0	0	0.0410919	0.0681699	0	0.0364206	0.0343242
Ascomycota	Sordariomycetes	Microascales	Ceratocystidaceae		0	0	0	0	0	0	0	0	3		0	0	0	0	0	0	0	0	0	0	0	0	0.0171507	0.0057169	0.00990196
Ascomycota	Sordariomycetes	Xylariales	__		60	101	0	35	20	22	0	0	0		0.384394	0.540165	0	0.308186	0.278029	0.17445	0.114266	0.110748	0.133155	0.0358064	0	0	0	0	0
Ascomycota	Sordariomycetes	Xylariales	Amphisphaeriaceae		0	0	115	0	0	0	0	0	0		0	0	0.551638	0.183879	0.318488	0	0	0	0	0	0	0	0	0	0
Ascomycota	Taphrinomycetes	Taphrinales	Taphrinaceae		1158	2909	1611	1896	807	2973	0	4	104		7.4188	15.5578	7.72773	10.2348	4.61247	9.45023	4.61064	14.966	9.67563	5.18137	0	0.0209754	0.594558	0.205178	0.337376
Ascomycota	unidentified	unidentified	unidentified		0	21	0	0	0	26	0	0	0		0	0.112311	0	0.0374372	0.0648431	0	0	0.130883	0.0436278	0.0755656	0	0	0	0	0
Basidiomycota	__	__	__		0	0	31	4	0	9	0	0	0		0	0	0.148702	0.0495675	0.0858534	0.0199372	0	0.0453058	0.0217477	0.0227071	0	0	0	0	0
Basidiomycota	Agaricomycetes	Cantharellales	Ceratobasidiaceae		7	0	171	0	0	0	0	0	0		0.0448459	0	0.820262	0.288369	0.461178	0	0	0	0	0	0	0	0	0	0
Basidiomycota	Agaricomycetes	Corticiales	Vuilleminiaceae		0	0	0	4	0	0	0	0	0		0	0	0	0	0	0.0199372	0	0	0.00664573	0.0115107	0	0	0	0	0
Basidiomycota	Agaricostilbomycetes	Agaricostilbales	Chionosphaeraceae		0	5	0	0	0	5	0	0	0		0	0.0267408	0	0.00891361	0.0154388	0	0	0.0251699	0.00838997	0.0145318	0	0	0	0	0
Basidiomycota	Agaricostilbomycetes	Agaricostilbales	Kondoaceae		25	28	13	5	0	0	0	0	0		0.160164	0.149749	0.0623591	0.124091	0.0537141	0.0249215	0	0	0.00830717	0.0143884	0	0	0	0	0
Basidiomycota	Cystobasidiomycetes	Cystobasidiales	Cystobasidiaceae		29	39	4	4	3	0	13	10	19		0.18579	0.208578	0.0191874	0.137852	0.103396	0.0199372	0.0171399	0	0.012359	0.0107942	0.0763135	0.0524384	0.108621	0.0791243	0.0281966
Basidiomycota	Cystobasidiomycetes	Cystobasidiomycetes_ord_Incertae_sedis	Buckleyzymaceae		161	217	67	67	0	70	28	69	16		1.03146	1.16055	0.321389	0.837799	0.451858	0.333948	0	0.352379	0.228776	0.19834	0.164367	0.361825	0.0914704	0.205888	0.139878
Basidiomycota	Cystobasidiomycetes	Cystobasidiomycetes_ord_Incertae_sedis	Symmetrosporaceae		4	26	0	0	0	0	156	225	0		0.0256262	0.139052	0	0.0548928	0.0740019	0	0	0	0	0	0.915762	1.17986	0	0.698542	0.619199
Basidiomycota	Cystobasidiomycetes	Erythrobasidiales	Erythrobasidiaceae		13	25	0	6	0	0	0	0	0		0.0832853	0.133704	0	0.0723298	0.067522	0.0299058	0	0	0.0099686	0.0172661	0	0	0	0	0
Basidiomycota	Exobasidiomycetes	Entylomatales	Entylomatales_fam_Incertae_sedis		0	3	0	0	0	0	2	0	5		0	0.0160445	0	0.00534817	0.00926329	0	0	0	0	0	0.0117405	0	0.0285845	0.0134417	0.014368
Basidiomycota	Exobasidiomycetes	Entylomatales	unidentified		0	0	0	0	0	0	0	8	0		0	0	0	0	0	0	0	0	0	0	0	0.0419507	0	0.0139836	0.0242203
Basidiomycota	Exobasidiomycetes	Exobasidiales	Exobasidiaceae		72	129	116	0	4	60	0	0	11		0.461272	0.689913	0.556435	0.569207	0.114854	0	0.0228532	0.302039	0.108297	0.168174	0	0	0.0628859	0.020962	0.0363072
Basidiomycota	Exobasidiomycetes	Golubeviales	Golubeviaceae		0	0	0	0	0	0	0	0	55		0	0	0	0	0	0	0	0	0	0	0	0	0.314429	0.10481	0.181536
Basidiomycota	Exobasidiomycetes	Microstromatales	Microstromataceae		0	0	0	0	0	0	10	0	6		0	0	0	0	0	0	0	0	0	0	0.0587027	0	0.0343014	0.0310014	0.0294901
Basidiomycota	Exobasidiomycetes	Microstromatales	Microstromatales_fam_Incertae_sedis		9	41	0	15	0	0	0	0	0		0.057659	0.219275	0	0.0923113	0.11367	0.0747645	0	0	0.0249215	0.0431653	0	0	0	0	0
Basidiomycota	Microbotryomycetes	__	__		0	0	0	0	0	0	0	0	136		0	0	0	0	0	0	0	0	0	0	0	0	0.777498	0.259166	0.448889
Basidiomycota	Microbotryomycetes	Leucosporidiales	Leucosporidiaceae		0	0	0	0	0	0	0	0	45		0	0	0	0	0	0	0	0	0	0	0	0	0.25726	0.0857535	0.148529
Basidiomycota	Microbotryomycetes	Sporidiobolales	Sporidiobolaceae		0	2	8	4	0	6	2051	2372	614		0	0.0106963	0.0383748	0.0163571	0.0198038	0.0199372	0	0.0302039	0.0167137	0.0153578	12.0399	12.4384	3.51018	9.32949	5.04361
Basidiomycota	Pucciniomycetes	Septobasidiales	Septobasidiaceae		0	4	5	0	0	0	0	0	0		0	0.0213927	0.0239843	0.0151256	0.0131631	0	0	0	0	0	0	0	0	0	0
Basidiomycota	Tremellomycetes	Cystofilobasidiales	Cystofilobasidiaceae		33	0	13	0	0	0	0	8	210		0.211416	0	0.0623591	0.0912585	0.108631	0	0	0	0	0	0	0.0419507	1.20055	0.414167	0.68135
Basidiomycota	Tremellomycetes	Cystofilobasidiales	Mrakiaceae		0	0	0	0	0	0	0	0	1403		0	0	0	0	0	0	0	0	0	0	0	0	8.02081	2.6736	4.63082
Basidiomycota	Tremellomycetes	Filobasidiales	Filobasidiaceae		365	376	222	484	241	278	511	625	2114		2.33839	2.01091	1.0649	1.80474	0.661307	2.4124	1.37691	1.39945	1.72958	0.591444	2.99971	3.2774	12.0855	6.12088	5.1674
Basidiomycota	Tremellomycetes	Holtermanniales	Holtermanniales_fam_Incertae_sedis		0	0	0	5	0	0	19	40	57		0	0	0	0	0	0.0249215	0	0	0.00830717	0.0143884	0.111535	0.209754	0.325863	0.215717	0.107288
Basidiomycota	Tremellomycetes	Tremellales	__		7	45	9	0	0	7	0	3	2		0.0448459	0.240667	0.0431717	0.109562	0.113544	0	0	0.0352379	0.011746	0.0203446	0	0.0157315	0.0114338	0.0090551	0.00813104
Basidiomycota	Tremellomycetes	Tremellales	Bulleraceae		58	270	129	284	17	102	38	25	25		0.37158	1.444	0.618794	0.81146	0.561572	1.41554	0.0971262	0.513466	0.675378	0.673955	0.22307	0.131096	0.142922	0.165696	0.0500379
Basidiomycota	Tremellomycetes	Tremellales	Bulleribasidiaceae		1003	649	364	73	237	30	3181	3856	5435		6.42578	3.47096	1.74605	3.88093	2.36665	0.363854	1.35405	0.151019	0.622976	0.642013	18.6733	20.2202	31.0713	23.3216	6.75587
Basidiomycota	Tremellomycetes	Tremellales	Cryptococcaceae		3	5	52	4	14	2	0	0	30		0.0192197	0.0267408	0.249436	0.0984656	0.130799	0.0199372	0.0799863	0.010068	0.0366638	0.0378415	0	0	0.171507	0.057169	0.0990196
Basidiomycota	Tremellomycetes	Tremellales	Phaeotremellaceae		10	3	26	0	0	0	0	0	0		0.0640656	0.0160445	0.124718	0.0682761	0.0544591	0	0	0	0	0	0	0	0	0	0
Basidiomycota	Tremellomycetes	Tremellales	Rhynchogastremataceae		536	351	38	23	6	20	21	24	26		3.43392	1.87721	0.18228	1.83113	1.62631	0.114639	0.0342798	0.10068	0.0831994	0.0429367	0.123276	0.125852	0.148639	0.132589	0.0139596
Basidiomycota	Tremellomycetes	Tremellales	Tremellaceae		2	21	8	0	0	0	1126	734	514		0.0128131	0.112311	0.0383748	0.0544998	0.051672	0	0	0	0	0	6.60992	3.84898	2.93849	4.46579	1.91186
Basidiomycota	Tremellomycetes	Tremellales	unidentified		0	0	0	0	0	0	2	0	4		0	0	0	0	0	0	0	0	0	0	0.0117405	0	0.0228676	0.011536	0.0114352
Chytridiomycota	Spizellomycetes	Spizellomycetales	Powellomycetaceae		0	0	11	0	0	0	0	0	0		0	0	0.0527654	0.0175885	0.0304641	0	0	0	0	0	0	0	0	0	0
Mucoromycota	Mucoromycetes	Mucorales	Mucoraceae		0	0	0	0	0	0	0	0	8		0	0	0	0	0	0	0	0	0	0	0	0	0.0457352	0.0152451	0.0264052

## Sheet: Genus
						Reads										Ratio, %
Phylum	Class	Order	Family	Genus		PC-PL1	PC-PL2	PC-PL3	PA-PL1	PA-PL2	PA-PL3	PC-FS1	PC-FS2	PC-FS3		PC-PL1	PC-PL2	PC-PL3	PC-PL	Standart deviation	PA-PL1	PA-PL2	PA-PL3	PA-PL	Standart deviation	PC-FS1	PC-FS2	PC-FS3	PC-FS	Standart deviation
__	__	__	__	__		11	41	103	67	14	66	22	51	27		0.0704722	0.219275	0.494076	0.261274	0.214902	0.333948	0.0799863	0.332243	0.248726	0.146135	0.129146	0.267436	0.154356	0.183646	0.0736508
Ascomycota	__	__	__	__		36	3	4	29	7	112	2	0	0		0.230636	0.0160445	0.0191874	0.0886227	0.122997	0.144545	0.0399931	0.563806	0.249448	0.277215	0.0117405	0	0	0.00391351	0.0067784
Ascomycota	Arthoniomycetes	Lichenostigmatales	Phaeococcomycetaceae	Phaeococcomyces		0	0	0	2	0	0	0	0	0		0	0	0	0	0	0.0099686	0	0	0.00332287	0.00575537	0	0	0	0	0
Ascomycota	Dothideomycetes	__	__	__		146	0	0	0	0	0	0	0	0		0.935358	0	0	0.311786	0.540029	0	0	0	0	0	0	0	0	0	0
Ascomycota	Dothideomycetes	Botryosphaeriales	Botryosphaeriaceae	Dothiorella		0	5	0	0	0	0	0	0	0		0	0.0267408	0	0.00891361	0.0154388	0	0	0	0	0	0	0	0	0	0
Ascomycota	Dothideomycetes	Botryosphaeriales	unidentified	unidentified		0	0	11	0	0	0	0	0	0		0	0	0.0527654	0.0175885	0.0304641	0	0	0	0	0	0	0	0	0	0
Ascomycota	Dothideomycetes	Capnodiales	Cladosporiaceae	__		0	138	0	0	0	48	0	0	0		0	0.738047	0	0.246016	0.426112	0	0	0.241631	0.0805437	0.139506	0	0	0	0	0
Ascomycota	Dothideomycetes	Capnodiales	Cladosporiaceae	Cladosporium		781	816	534	389	851	346	1145	1517	821		5.00352	4.3641	2.56152	3.97638	1.26633	1.93889	4.86202	1.74176	2.84756	1.74736	6.72146	7.9549	4.69357	6.45664	1.64671
Ascomycota	Dothideomycetes	Capnodiales	Cladosporiaceae	Neocladosporium		30	672	184	14	20	84	0	0	0		0.192197	3.59397	0.882621	1.55626	1.79815	0.0697802	0.114266	0.422854	0.2023	0.192296	0	0	0	0	0
Ascomycota	Dothideomycetes	Capnodiales	Cladosporiaceae	Rachicladosporium		0	30	83	0	0	0	0	0	6		0	0.160445	0.398139	0.186195	0.200315	0	0	0	0	0	0	0	0.0343014	0.0114338	0.0198039
Ascomycota	Dothideomycetes	Capnodiales	Cladosporiaceae	unidentified		69	274	0	0	0	227	0	0	0		0.442053	1.4654	0	0.635817	0.751669	0	0	1.14271	0.380904	0.659746	0	0	0	0	0
Ascomycota	Dothideomycetes	Capnodiales	Mycosphaerellaceae	__		0	52	0	0	0	0	0	0	0		0	0.278105	0	0.0927015	0.160564	0	0	0	0	0	0	0	0	0	0
Ascomycota	Dothideomycetes	Capnodiales	Mycosphaerellaceae	Microcyclosporella		77	3	133	0	0	0	0	0	0		0.493305	0.0160445	0.637981	0.382444	0.325452	0	0	0	0	0	0	0	0	0	0
Ascomycota	Dothideomycetes	Capnodiales	Mycosphaerellaceae	Ramularia		76	183	21	0	0	0	131	239	0		0.486899	0.978714	0.100734	0.522116	0.440048	0	0	0	0	0	0.769005	1.25328	0	0.674094	0.632006
Ascomycota	Dothideomycetes	Capnodiales	Mycosphaerellaceae	Septoria		62	451	0	0	0	46	0	0	0		0.397207	2.41202	0	0.93641	1.29326	0	0	0.231563	0.0771877	0.133693	0	0	0	0	0
Ascomycota	Dothideomycetes	Capnodiales	Mycosphaerellaceae	Xenosonderhenia		23	0	0	0	0	0	0	0	0		0.147351	0	0	0.049117	0.0850731	0	0	0	0	0	0	0	0	0	0
Ascomycota	Dothideomycetes	Capnodiales	Mycosphaerellaceae	Zymoseptoria		0	0	11	0	0	0	0	0	0		0	0	0.0527654	0.0175885	0.0304641	0	0	0	0	0	0	0	0	0	0
Ascomycota	Dothideomycetes	Capnodiales	Teratosphaeriaceae	Devriesia		0	0	26	0	0	9	0	0	0		0	0	0.124718	0.0415727	0.0720061	0	0	0.0453058	0.0151019	0.0261573	0	0	0	0	0
Ascomycota	Dothideomycetes	Capnodiales	Teratosphaeriaceae	unidentified		0	132	74	27	15	101	0	0	0		0	0.705958	0.354967	0.353642	0.352981	0.134576	0.0856996	0.508432	0.242903	0.23125	0	0	0	0	0
Ascomycota	Dothideomycetes	Dothideales	Aureobasidiaceae	Aureobasidium		6258	3898	2956	13515	6416	3550	5668	5584	3411		40.0923	20.8471	14.1795	25.0396	13.4555	67.3628	36.6566	17.8706	40.63	24.9842	33.2727	29.2816	19.5003	27.3515	7.08612
Ascomycota	Dothideomycetes	Dothideales	Dothioraceae	Dothiora		873	1838	2436	1869	380	377	0	0	8		5.59293	9.82993	11.6851	9.036	3.12274	9.31566	2.17106	1.89781	4.46151	4.20604	0	0	0.0457352	0.0152451	0.0264052
Ascomycota	Dothideomycetes	Dothideales	Dothioraceae	Hormonema		0	0	0	81	0	0	0	0	0		0	0	0	0	0	0.403728	0	0	0.134576	0.233093	0	0	0	0	0
Ascomycota	Dothideomycetes	Dothideales	Dothioraceae	Perusta		0	0	0	6	0	0	0	0	0		0	0	0	0	0	0.0299058	0	0	0.0099686	0.0172661	0	0	0	0	0
Ascomycota	Dothideomycetes	Dothideomycetes_ord_Incertae_sedis	Dothideomycetes_fam_Incertae_sedis	Radulidium		8	0	0	0	0	0	0	0	0		0.0512525	0	0	0.0170842	0.0295906	0	0	0	0	0	0	0	0	0	0
Ascomycota	Dothideomycetes	Myriangiales	unidentified	unidentified		0	0	0	569	31	0	0	0	3		0	0	0	0	0	2.83607	0.177112	0	1.00439	1.58875	0	0	0.0171507	0.0057169	0.00990196
Ascomycota	Dothideomycetes	Pleosporales	__	__		47	22	147	26	16	0	0	0	0		0.301108	0.11766	0.705137	0.374635	0.300561	0.129592	0.0914129	0	0.0736682	0.0665933	0	0	0	0	0
Ascomycota	Dothideomycetes	Pleosporales	Coniothyriaceae	Hazslinszkyomyces		9	0	0	0	0	0	0	0	0		0.057659	0	0	0.0192197	0.0332895	0	0	0	0	0	0	0	0	0	0
Ascomycota	Dothideomycetes	Pleosporales	Didymellaceae	__		933	192	48	0	0	0	0	0	0		5.97732	1.02685	0.230249	2.41147	3.1137	0	0	0	0	0	0	0	0	0	0
Ascomycota	Dothideomycetes	Pleosporales	Didymellaceae	Epicoccum		496	0	0	118	374	69	0	0	16		3.17765	0	0	1.05922	1.83462	0.588147	2.13678	0.347345	1.02409	0.971108	0	0	0.0914704	0.0304901	0.0528105
Ascomycota	Dothideomycetes	Pleosporales	Didymellaceae	Neoascochyta		0	18	0	0	0	0	0	0	0		0	0.096267	0	0.032089	0.0555798	0	0	0	0	0	0	0	0	0	0
Ascomycota	Dothideomycetes	Pleosporales	Didymellaceae	unidentified		623	30	174	13	60	0	0	0	0		3.99129	0.160445	0.834652	1.66213	2.04509	0.0647959	0.342798	0	0.135865	0.182115	0	0	0	0	0
Ascomycota	Dothideomycetes	Pleosporales	Didymosphaeriaceae	Pseudopithomyces		0	14	0	0	0	5	0	0	0		0	0.0748743	0	0.0249581	0.0432287	0	0	0.0251699	0.00838997	0.0145318	0	0	0	0	0
Ascomycota	Dothideomycetes	Pleosporales	Leptosphaeriaceae	unidentified		0	0	6	0	0	0	0	0	0		0	0	0.0287811	0.00959371	0.0166168	0	0	0	0	0	0	0	0	0	0
Ascomycota	Dothideomycetes	Pleosporales	Melanommataceae	Herpotrichia		0	0	7	0	0	0	0	0	0		0	0	0.033578	0.0111927	0.0193863	0	0	0	0	0	0	0	0	0	0
Ascomycota	Dothideomycetes	Pleosporales	Periconiaceae	Periconia		3	0	0	0	0	0	0	0	0		0.0192197	0	0	0.00640656	0.0110965	0	0	0	0	0	0	0	0	0	0
Ascomycota	Dothideomycetes	Pleosporales	Phaeosphaeriaceae	__		0	0	3	0	0	0	0	0	0		0	0	0.0143906	0.00479685	0.00830839	0	0	0	0	0	0	0	0	0	0
Ascomycota	Dothideomycetes	Pleosporales	Phaeosphaeriaceae	Muriphaeosphaeria		15	28	12	0	0	7	0	0	0		0.0960984	0.149749	0.0575622	0.101136	0.0462992	0	0	0.0352379	0.011746	0.0203446	0	0	0	0	0
Ascomycota	Dothideomycetes	Pleosporales	Phaeosphaeriaceae	Neosetophoma		222	38	0	0	15	0	0	0	0		1.42226	0.20323	0	0.541829	0.769214	0	0.0856996	0	0.0285665	0.0494787	0	0	0	0	0
Ascomycota	Dothideomycetes	Pleosporales	Phaeosphaeriaceae	Parastagonospora		0	8	4	0	0	0	0	0	0		0	0.0427853	0.0191874	0.0206576	0.0214305	0	0	0	0	0	0	0	0	0	0
Ascomycota	Dothideomycetes	Pleosporales	Phaeosphaeriaceae	Phaeosphaeria		15	5	0	0	0	0	0	0	0		0.0960984	0.0267408	0	0.0409464	0.0495991	0	0	0	0	0	0	0	0	0	0
Ascomycota	Dothideomycetes	Pleosporales	Phaeosphaeriaceae	Setomelanomma		0	3	0	0	0	0	0	0	0		0	0.0160445	0	0.00534817	0.00926329	0	0	0	0	0	0	0	0	0	0
Ascomycota	Dothideomycetes	Pleosporales	Pleosporaceae	Alternaria		51	83	52	17	79	48	188	294	192		0.326735	0.443898	0.249436	0.340023	0.0979094	0.0847331	0.451351	0.241631	0.259238	0.183942	1.10361	1.54169	1.09764	1.24765	0.254664
Ascomycota	Dothideomycetes	Pleosporales	Pleosporaceae	Pyrenophora		0	0	0	8	0	0	0	0	0		0	0	0	0	0	0.0398744	0	0	0.0132915	0.0230215	0	0	0	0	0
Ascomycota	Dothideomycetes	Pleosporales	Pleosporales_fam_Incertae_sedis	__		31	0	0	0	0	0	0	0	0		0.198603	0	0	0.0662011	0.114664	0	0	0	0	0	0	0	0	0	0
Ascomycota	Dothideomycetes	Pleosporales	Pleosporales_fam_Incertae_sedis	Nigrograna		2	0	0	0	0	0	0	0	0		0.0128131	0	0	0.00427104	0.00739766	0	0	0	0	0	0	0	0	0	0
Ascomycota	Dothideomycetes	Pleosporales	unidentified	unidentified		3	0	0	0	0	0	0	0	0		0.0192197	0	0	0.00640656	0.0110965	0	0	0	0	0	0	0	0	0	0
Ascomycota	Dothideomycetes	Venturiales	Venturiaceae	Venturia		0	215	0	0	0	27	0	0	0		0	1.14986	0	0.383285	0.663869	0	0	0.135917	0.0453058	0.078472	0	0	0	0	0
Ascomycota	Eurotiomycetes	Chaetothyriales	Chaetothyriales_fam_Incertae_sedis	Neophaeococcomyces		0	0	0	3	0	0	0	0	0		0	0	0	0	0	0.0149529	0	0	0.0049843	0.00863306	0	0	0	0	0
Ascomycota	Eurotiomycetes	Chaetothyriales	Herpotrichiellaceae	Cladophialophora		0	9	0	22	9	6	0	0	0		0	0.0481335	0	0.0160445	0.0277899	0.109655	0.0514198	0.0302039	0.0637594	0.0411376	0	0	0	0	0
Ascomycota	Eurotiomycetes	Chaetothyriales	Herpotrichiellaceae	Phialophora		0	0	10	0	0	0	0	0	0		0	0	0.0479685	0.0159895	0.0276946	0	0	0	0	0	0	0	0	0	0
Ascomycota	Eurotiomycetes	Chaetothyriales	Trichomeriaceae	__		4	0	0	0	0	0	0	0	0		0.0256262	0	0	0.00854208	0.0147953	0	0	0	0	0	0	0	0	0	0
Ascomycota	Eurotiomycetes	Chaetothyriales	Trichomeriaceae	Knufia		78	5	5	0	0	5	0	0	0		0.499712	0.0267408	0.0239843	0.183479	0.273869	0	0	0.0251699	0.00838997	0.0145318	0	0	0	0	0
Ascomycota	Eurotiomycetes	Phaeomoniellales	Phaeomoniellaceae	__		0	0	12	13	0	0	0	0	52		0	0	0.0575622	0.0191874	0.0332336	0.0647959	0	0	0.0215986	0.0374099	0	0	0.297279	0.0990929	0.171634
Ascomycota	Eurotiomycetes	Phaeomoniellales	Phaeomoniellaceae	Moristroma		0	0	2	0	0	0	0	0	0		0	0	0.00959371	0.0031979	0.00553893	0	0	0	0	0	0	0	0	0	0
Ascomycota	Eurotiomycetes	Phaeomoniellales	Phaeomoniellaceae	Phaeomoniella		74	69	92	33	0	175	0	0	0		0.474085	0.369023	0.441311	0.42814	0.0537551	0.164482	0	0.880946	0.348476	0.468409	0	0	0	0	0
Ascomycota	Lecanoromycetes	Lecanorales	__	__		0	0	0	0	2	0	0	0	0		0	0	0	0	0	0	0.0114266	0	0.00380887	0.00659716	0	0	0	0	0
Ascomycota	Lecanoromycetes	Lecanorales	Lecanoraceae	Scoliciosporum		0	0	0	17	0	0	0	0	0		0	0	0	0	0	0.0847331	0	0	0.0282444	0.0489207	0	0	0	0	0
Ascomycota	Lecanoromycetes	Lecanorales	Parmeliaceae	Melanohalea		0	0	0	9	0	0	0	0	0		0	0	0	0	0	0.0448587	0	0	0.0149529	0.0258992	0	0	0	0	0
Ascomycota	Lecanoromycetes	Lecanoromycetes_ord_Incertae_sedis	Lecanoromycetes_fam_Incertae_sedis	Phacidiella		0	0	18	0	0	0	0	0	0		0	0	0.0863434	0.0287811	0.0498504	0	0	0	0	0	0	0	0	0	0
Ascomycota	Leotiomycetes	__	__	__		4	40	0	0	0	0	0	0	0		0.0256262	0.213927	0	0.079851	0.116818	0	0	0	0	0	0	0	0	0	0
Ascomycota	Leotiomycetes	Erysiphales	Erysiphaceae	Erysiphe		0	0	19	0	0	0	0	0	0		0	0	0.0911402	0.0303801	0.0526198	0	0	0	0	0	0	0	0	0	0
Ascomycota	Leotiomycetes	Helotiales	__	__		0	201	0	207	28	187	0	0	0		0	1.07498	0	0.358327	0.620641	1.03175	0.159973	0.941354	0.711026	0.479361	0	0	0	0	0
Ascomycota	Leotiomycetes	Helotiales	Dermateaceae	Blumeriella		0	3771	6	0	0	78	0	0	5		0	20.1679	0.0287811	6.73224	11.6357	0	0	0.39265	0.130883	0.226697	0	0	0.0285845	0.00952817	0.0165033
Ascomycota	Leotiomycetes	Helotiales	Dermateaceae	Neofabraea		0	12	0	0	0	0	0	0	0		0	0.064178	0	0.0213927	0.0370532	0	0	0	0	0	0	0	0	0	0
Ascomycota	Leotiomycetes	Helotiales	Helotiaceae	Articulospora		18	0	0	0	0	0	0	0	3		0.115318	0	0	0.0384394	0.0665789	0	0	0	0	0	0	0	0.0171507	0.0057169	0.00990196
Ascomycota	Leotiomycetes	Helotiales	Helotiaceae	Collophora		0	0	10	16	0	5	0	0	0		0	0	0.0479685	0.0159895	0.0276946	0.0797488	0	0.0251699	0.0349729	0.0407681	0	0	0	0	0
Ascomycota	Leotiomycetes	Helotiales	Helotiaceae	Tricladium		0	0	4	0	0	0	0	0	0		0	0	0.0191874	0.0063958	0.0110779	0	0	0	0	0	0	0	0	0	0
Ascomycota	Leotiomycetes	Helotiales	Helotiales_fam_Incertae_sedis	__		4	0	15	0	0	8	0	0	0		0.0256262	0	0.0719528	0.0325263	0.0364693	0	0	0.0402718	0.0134239	0.023251	0	0	0	0	0
Ascomycota	Leotiomycetes	Helotiales	Sclerotiniaceae	__		248	22	1675	0	65	0	0	0	203		1.58883	0.11766	8.03473	3.24707	4.21098	0	0.371365	0	0.123788	0.214408	0	0	1.16053	0.386844	0.670033
Ascomycota	Leotiomycetes	Helotiales	Sclerotiniaceae	Botrytis		0	0	0	0	198	0	122	128	855		0	0	0	0	0	0	1.13123	0	0.377078	0.653119	0.716173	0.671211	4.88795	2.09178	2.42166
Ascomycota	Leotiomycetes	Helotiales	Sclerotiniaceae	Monilinia		670	0	272	14	22	233	0	0	0		4.2924	0	1.30474	1.86571	2.2005	0.0697802	0.125693	1.17292	0.45613	0.621385	0	0	0	0	0
Ascomycota	Leotiomycetes	Helotiales	Sclerotiniaceae	unidentified		0	0	16	0	0	0	0	0	0		0	0	0.0767497	0.0255832	0.0443114	0	0	0	0	0	0	0	0	0	0
Ascomycota	Leotiomycetes	Phacidiales	Phacidiaceae	__		7	0	0	0	0	0	0	0	0		0.0448459	0	0	0.0149486	0.0258918	0	0	0	0	0	0	0	0	0	0
Ascomycota	Leotiomycetes	Thelebolales	Pseudeurotiaceae	unidentified		0	33	12	32	0	0	0	0	0		0	0.176489	0.0575622	0.0780172	0.0900052	0.159498	0	0	0.0531659	0.092086	0	0	0	0	0
Ascomycota	Saccharomycetes	Saccharomycetales	__	__		0	0	0	0	0	0	0	2	13		0	0	0	0	0	0	0	0	0	0	0	0.0104877	0.0743197	0.0282691	0.0402242
Ascomycota	Saccharomycetes	Saccharomycetales	Debaryomycetaceae	Wickerhamia		0	0	79	0	0	0	0	0	0		0	0	0.378951	0.126317	0.218788	0	0	0	0	0	0	0	0	0	0
Ascomycota	Saccharomycetes	Saccharomycetales	Dipodascaceae	__		0	0	0	0	0	0	3	0	0		0	0	0	0	0	0	0	0	0	0	0.0176108	0	0	0.00587027	0.0101676
Ascomycota	Saccharomycetes	Saccharomycetales	Dipodascaceae	Yarrowia		0	0	0	0	11	0	0	0	0		0	0	0	0	0	0	0.0628464	0	0.0209488	0.0362844	0	0	0	0	0
Ascomycota	Saccharomycetes	Saccharomycetales	Metschnikowiaceae	Metschnikowia		29	0	7663	0	1887	10349	1058	1429	525		0.18579	0	36.7583	12.3147	21.169	0	10.781	52.0967	20.9592	27.4993	6.21074	7.49345	3.00137	5.56852	2.31388
Ascomycota	Saccharomycetes	Saccharomycetales	Pichiaceae	Ogataea		0	0	6	0	0	0	0	0	0		0	0	0.0287811	0.00959371	0.0166168	0	0	0	0	0	0	0	0	0	0
Ascomycota	Saccharomycetes	Saccharomycetales	Pichiaceae	Pichia		0	13	0	0	12	6	0	0	6		0	0.0695262	0	0.0231754	0.0401409	0	0.0685597	0.0302039	0.0329212	0.0343605	0	0	0.0343014	0.0114338	0.0198039
Ascomycota	Saccharomycetes	Saccharomycetales	Saccharomycetaceae	Saccharomyces		0	0	0	34	0	4	0	0	0		0	0	0	0	0	0.169466	0	0.0201359	0.0632007	0.0925777	0	0	0	0	0
Ascomycota	Saccharomycetes	Saccharomycetales	Saccharomycetaceae	Torulaspora		0	0	0	0	0	0	7	7	4		0	0	0	0	0	0	0	0	0	0	0.0410919	0.0367069	0.0228676	0.0335554	0.00951208
Ascomycota	Saccharomycetes	Saccharomycetales	Saccharomycetales_fam_Incertae_sedis	Candida		0	0	0	0	0	0	0	2	32		0	0	0	0	0	0	0	0	0	0	0	0.0104877	0.182941	0.0644761	0.102727
Ascomycota	Saccharomycetes	Saccharomycetales	Saccharomycodaceae	Hanseniaspora		0	0	889	0	5642	49	1524	1766	466		0	0	4.2644	1.42147	2.46205	0	32.2345	0.246665	10.827	18.5398	8.94629	9.26062	2.66408	6.95699	3.7211
Ascomycota	Saccharomycetes	Saccharomycetales	unidentified	unidentified		0	0	0	0	0	0	0	0	2		0	0	0	0	0	0	0	0	0	0	0	0	0.0114338	0.00381127	0.00660131
Ascomycota	Sordariomycetes	Diaporthales	Valsaceae	__		0	0	0	0	0	0	0	5	0		0	0	0	0	0	0	0	0	0	0	0	0.0262192	0	0.00873973	0.0151377
Ascomycota	Sordariomycetes	Glomerellales	Glomerellaceae	Colletotrichum		0	0	0	0	0	28	0	11	0		0	0	0	0	0	0	0	0.140951	0.0469838	0.0813783	0	0.0576822	0	0.0192274	0.0333028
Ascomycota	Sordariomycetes	Glomerellales	Plectosphaerellaceae	Plectosphaerella		0	0	0	0	0	0	0	11	0		0	0	0	0	0	0	0	0	0	0	0	0.0576822	0	0.0192274	0.0333028
Ascomycota	Sordariomycetes	Hypocreales	Hypocreales_fam_Incertae_sedis	Sarocladium		0	0	0	0	0	0	0	8	0		0	0	0	0	0	0	0	0	0	0	0	0.0419507	0	0.0139836	0.0242203
Ascomycota	Sordariomycetes	Hypocreales	Nectriaceae	Fusarium		0	0	0	0	0	0	7	13	0		0	0	0	0	0	0	0	0	0	0	0.0410919	0.0681699	0	0.0364206	0.0343242
Ascomycota	Sordariomycetes	Hypocreales	Nectriaceae	Gibberella		18	61	0	0	0	0	0	0	0		0.115318	0.326238	0	0.147185	0.165437	0	0	0	0	0	0	0	0	0	0
Ascomycota	Sordariomycetes	Microascales	Ceratocystidaceae	__		0	0	0	0	0	0	0	0	3		0	0	0	0	0	0	0	0	0	0	0	0	0.0171507	0.0057169	0.00990196
Ascomycota	Sordariomycetes	Xylariales	__	__		60	101	0	35	20	22	0	0	0		0.384394	0.540165	0	0.308186	0.278029	0.17445	0.114266	0.110748	0.133155	0.0358064	0	0	0	0	0
Ascomycota	Sordariomycetes	Xylariales	Amphisphaeriaceae	__		0	0	115	0	0	0	0	0	0		0	0	0.551638	0.183879	0.318488	0	0	0	0	0	0	0	0	0	0
Ascomycota	Taphrinomycetes	Taphrinales	Taphrinaceae	Taphrina		1158	2909	1611	1896	807	2973	0	4	104		7.4188	15.5578	7.72773	10.2348	4.61247	9.45023	4.61064	14.966	9.67563	5.18137	0	0.0209754	0.594558	0.205178	0.337376
Ascomycota	unidentified	unidentified	unidentified	unidentified		0	21	0	0	0	26	0	0	0		0	0.112311	0	0.0374372	0.0648431	0	0	0.130883	0.0436278	0.0755656	0	0	0	0	0
Basidiomycota	__	__	__	__		0	0	31	4	0	9	0	0	0		0	0	0.148702	0.0495675	0.0858534	0.0199372	0	0.0453058	0.0217477	0.0227071	0	0	0	0	0
Basidiomycota	Agaricomycetes	Cantharellales	Ceratobasidiaceae	__		7	0	171	0	0	0	0	0	0		0.0448459	0	0.820262	0.288369	0.461178	0	0	0	0	0	0	0	0	0	0
Basidiomycota	Agaricomycetes	Corticiales	Vuilleminiaceae	Vuilleminia		0	0	0	4	0	0	0	0	0		0	0	0	0	0	0.0199372	0	0	0.00664573	0.0115107	0	0	0	0	0
Basidiomycota	Agaricostilbomycetes	Agaricostilbales	Chionosphaeraceae	Kurtzmanomyces		0	5	0	0	0	5	0	0	0		0	0.0267408	0	0.00891361	0.0154388	0	0	0.0251699	0.00838997	0.0145318	0	0	0	0	0
Basidiomycota	Agaricostilbomycetes	Agaricostilbales	Kondoaceae	Bensingtonia		0	8	0	0	0	0	0	0	0		0	0.0427853	0	0.0142618	0.0247021	0	0	0	0	0	0	0	0	0	0
Basidiomycota	Agaricostilbomycetes	Agaricostilbales	Kondoaceae	Kondoa		25	20	13	5	0	0	0	0	0		0.160164	0.106963	0.0623591	0.109829	0.0489654	0.0249215	0	0	0.00830717	0.0143884	0	0	0	0	0
Basidiomycota	Cystobasidiomycetes	Cystobasidiales	Cystobasidiaceae	Cystobasidium		11	10	4	4	0	0	13	10	19		0.0704722	0.0534817	0.0191874	0.0477137	0.0261244	0.0199372	0	0	0.00664573	0.0115107	0.0763135	0.0524384	0.108621	0.0791243	0.0281966
Basidiomycota	Cystobasidiomycetes	Cystobasidiales	Cystobasidiaceae	Occultifur		18	29	0	0	3	0	0	0	0		0.115318	0.155097	0	0.0901383	0.080556	0	0.0171399	0	0.00571331	0.00989574	0	0	0	0	0
Basidiomycota	Cystobasidiomycetes	Cystobasidiomycetes_ord_Incertae_sedis	Buckleyzymaceae	Buckleyzyma		161	217	67	67	0	70	28	69	16		1.03146	1.16055	0.321389	0.837799	0.451858	0.333948	0	0.352379	0.228776	0.19834	0.164367	0.361825	0.0914704	0.205888	0.139878
Basidiomycota	Cystobasidiomycetes	Cystobasidiomycetes_ord_Incertae_sedis	Symmetrosporaceae	Symmetrospora		4	26	0	0	0	0	156	225	0		0.0256262	0.139052	0	0.0548928	0.0740019	0	0	0	0	0	0.915762	1.17986	0	0.698542	0.619199
Basidiomycota	Cystobasidiomycetes	Erythrobasidiales	Erythrobasidiaceae	Erythrobasidium		13	25	0	6	0	0	0	0	0		0.0832853	0.133704	0	0.0723298	0.067522	0.0299058	0	0	0.0099686	0.0172661	0	0	0	0	0
Basidiomycota	Exobasidiomycetes	Entylomatales	Entylomatales_fam_Incertae_sedis	Tilletiopsis		0	3	0	0	0	0	2	0	5		0	0.0160445	0	0.00534817	0.00926329	0	0	0	0	0	0.0117405	0	0.0285845	0.0134417	0.014368
Basidiomycota	Exobasidiomycetes	Entylomatales	unidentified	unidentified		0	0	0	0	0	0	0	8	0		0	0	0	0	0	0	0	0	0	0	0	0.0419507	0	0.0139836	0.0242203
Basidiomycota	Exobasidiomycetes	Exobasidiales	Exobasidiaceae	Exobasidium		72	129	116	0	4	60	0	0	11		0.461272	0.689913	0.556435	0.569207	0.114854	0	0.0228532	0.302039	0.108297	0.168174	0	0	0.0628859	0.020962	0.0363072
Basidiomycota	Exobasidiomycetes	Golubeviales	Golubeviaceae	Golubevia		0	0	0	0	0	0	0	0	55		0	0	0	0	0	0	0	0	0	0	0	0	0.314429	0.10481	0.181536
Basidiomycota	Exobasidiomycetes	Microstromatales	Microstromataceae	Microstroma		0	0	0	0	0	0	10	0	6		0	0	0	0	0	0	0	0	0	0	0.0587027	0	0.0343014	0.0310014	0.0294901
Basidiomycota	Exobasidiomycetes	Microstromatales	Microstromatales_fam_Incertae_sedis	Pseudomicrostroma		9	41	0	15	0	0	0	0	0		0.057659	0.219275	0	0.0923113	0.11367	0.0747645	0	0	0.0249215	0.0431653	0	0	0	0	0
Basidiomycota	Microbotryomycetes	__	__	__		0	0	0	0	0	0	0	0	136		0	0	0	0	0	0	0	0	0	0	0	0	0.777498	0.259166	0.448889
Basidiomycota	Microbotryomycetes	Leucosporidiales	Leucosporidiaceae	Leucosporidium		0	0	0	0	0	0	0	0	45		0	0	0	0	0	0	0	0	0	0	0	0	0.25726	0.0857535	0.148529
Basidiomycota	Microbotryomycetes	Sporidiobolales	Sporidiobolaceae	Rhodosporidiobolus		0	0	0	0	0	0	0	9	0		0	0	0	0	0	0	0	0	0	0	0	0.0471945	0	0.0157315	0.0272478
Basidiomycota	Microbotryomycetes	Sporidiobolales	Sporidiobolaceae	Rhodotorula		0	0	0	0	0	0	1745	1925	578		0	0	0	0	0	0	0	0	0	0	10.2436	10.0944	3.30437	7.88079	3.964
Basidiomycota	Microbotryomycetes	Sporidiobolales	Sporidiobolaceae	Sporobolomyces		0	2	8	4	0	6	306	438	36		0	0.0106963	0.0383748	0.0163571	0.0198038	0.0199372	0	0.0302039	0.0167137	0.0153578	1.7963	2.2968	0.205808	1.43297	1.09182
Basidiomycota	Pucciniomycetes	Septobasidiales	Septobasidiaceae	Septobasidium		0	4	5	0	0	0	0	0	0		0	0.0213927	0.0239843	0.0151256	0.0131631	0	0	0	0	0	0	0	0	0	0
Basidiomycota	Tremellomycetes	Cystofilobasidiales	Cystofilobasidiaceae	Cystofilobasidium		33	0	13	0	0	0	0	8	210		0.211416	0	0.0623591	0.0912585	0.108631	0	0	0	0	0	0	0.0419507	1.20055	0.414167	0.68135
Basidiomycota	Tremellomycetes	Cystofilobasidiales	Mrakiaceae	Mrakia		0	0	0	0	0	0	0	0	1398		0	0	0	0	0	0	0	0	0	0	0	0	7.99223	2.66408	4.61431
Basidiomycota	Tremellomycetes	Cystofilobasidiales	Mrakiaceae	Tausonia		0	0	0	0	0	0	0	0	5		0	0	0	0	0	0	0	0	0	0	0	0	0.0285845	0.00952817	0.0165033
Basidiomycota	Tremellomycetes	Filobasidiales	Filobasidiaceae	Filobasidium		365	376	213	484	241	278	511	617	2112		2.33839	2.01091	1.02173	1.79034	0.685484	2.4124	1.37691	1.39945	1.72958	0.591444	2.99971	3.23545	12.0741	6.10308	5.17239
Basidiomycota	Tremellomycetes	Filobasidiales	Filobasidiaceae	Heterocephalacria		0	0	9	0	0	0	0	0	0		0	0	0.0431717	0.0143906	0.0249252	0	0	0	0	0	0	0	0	0	0
Basidiomycota	Tremellomycetes	Filobasidiales	Filobasidiaceae	Naganishia		0	0	0	0	0	0	0	8	2		0	0	0	0	0	0	0	0	0	0	0	0.0419507	0.0114338	0.0177948	0.0216867
Basidiomycota	Tremellomycetes	Holtermanniales	Holtermanniales_fam_Incertae_sedis	Holtermanniella		0	0	0	5	0	0	19	40	57		0	0	0	0	0	0.0249215	0	0	0.00830717	0.0143884	0.111535	0.209754	0.325863	0.215717	0.107288
Basidiomycota	Tremellomycetes	Tremellales	__	__		7	45	9	0	0	7	0	3	2		0.0448459	0.240667	0.0431717	0.109562	0.113544	0	0	0.0352379	0.011746	0.0203446	0	0.0157315	0.0114338	0.0090551	0.00813104
Basidiomycota	Tremellomycetes	Tremellales	Bulleraceae	Genolevuria		58	270	129	284	17	102	38	25	25		0.37158	1.444	0.618794	0.81146	0.561572	1.41554	0.0971262	0.513466	0.675378	0.673955	0.22307	0.131096	0.142922	0.165696	0.0500379
Basidiomycota	Tremellomycetes	Tremellales	Bulleribasidiaceae	Dioszegia		31	0	18	32	0	0	0	0	0		0.198603	0	0.0863434	0.0949822	0.0995831	0.159498	0	0	0.0531659	0.092086	0	0	0	0	0
Basidiomycota	Tremellomycetes	Tremellales	Bulleribasidiaceae	Hannaella		0	0	0	0	0	0	0	0	2		0	0	0	0	0	0	0	0	0	0	0	0	0.0114338	0.00381127	0.00660131
Basidiomycota	Tremellomycetes	Tremellales	Bulleribasidiaceae	Vishniacozyma		972	649	346	41	237	30	3181	3856	5433		6.22718	3.47096	1.65971	3.78595	2.29997	0.204356	1.35405	0.151019	0.56981	0.679698	18.6733	20.2202	31.0599	23.3178	6.74931
Basidiomycota	Tremellomycetes	Tremellales	Cryptococcaceae	Kwoniella		3	5	52	4	14	2	0	0	30		0.0192197	0.0267408	0.249436	0.0984656	0.130799	0.0199372	0.0799863	0.010068	0.0366638	0.0378415	0	0	0.171507	0.057169	0.0990196
Basidiomycota	Tremellomycetes	Tremellales	Phaeotremellaceae	Phaeotremella		10	3	26	0	0	0	0	0	0		0.0640656	0.0160445	0.124718	0.0682761	0.0544591	0	0	0	0	0	0	0	0	0	0
Basidiomycota	Tremellomycetes	Tremellales	Rhynchogastremataceae	Papiliotrema		536	351	38	23	6	20	21	24	26		3.43392	1.87721	0.18228	1.83113	1.62631	0.114639	0.0342798	0.10068	0.0831994	0.0429367	0.123276	0.125852	0.148639	0.132589	0.0139596
Basidiomycota	Tremellomycetes	Tremellales	Tremellaceae	Bulleromyces		0	21	5	0	0	0	1126	734	514		0	0.112311	0.0239843	0.0454319	0.0591479	0	0	0	0	0	6.60992	3.84898	2.93849	4.46579	1.91186
Basidiomycota	Tremellomycetes	Tremellales	Tremellaceae	Cryptococcus		2	0	3	0	0	0	0	0	0		0.0128131	0	0.0143906	0.00906789	0.00789253	0	0	0	0	0	0	0	0	0	0
Basidiomycota	Tremellomycetes	Tremellales	unidentified	unidentified		0	0	0	0	0	0	2	0	4		0	0	0	0	0	0	0	0	0	0	0.0117405	0	0.0228676	0.011536	0.0114352
Chytridiomycota	Spizellomycetes	Spizellomycetales	Powellomycetaceae	unidentified		0	0	11	0	0	0	0	0	0		0	0	0.0527654	0.0175885	0.0304641	0	0	0	0	0	0	0	0	0	0
Mucoromycota	Mucoromycetes	Mucorales	Mucoraceae	Mucor		0	0	0	0	0	0	0	0	8		0	0	0	0	0	0	0	0	0	0	0	0	0.0457352	0.0152451	0.0264052

## Sheet: Species
							Reads										Ratio, %
Phylum	Class	Order	Family	Genus	Species		PC-PL1	PC-PL2	PC-PL3	PA-PL1	PA-PL2	PA-PL3	PC-FS1	PC-FS2	PC-FS3		PC-PL1	PC-PL2	PC-PL3	PC-PL	Standart deviation	PA-PL1	PA-PL2	PA-PL3	PA-PL	Standart deviation	PC-FS1	PC-FS2	PC-FS3	PC-FS	Standart deviation
__	__	__	__	__	__		11	41	103	67	14	66	22	51	27		0.0704722	0.219275	0.494076	0.261274	0.214902	0.333948	0.0799863	0.332243	0.248726	0.146135	0.129146	0.267436	0.154356	0.183646	0.0736508
Ascomycota	__	__	__	__	__		36	3	4	29	7	112	2	0	0		0.230636	0.0160445	0.0191874	0.0886227	0.122997	0.144545	0.0399931	0.563806	0.249448	0.277215	0.0117405	0	0	0.00391351	0.0067784
Ascomycota	Arthoniomycetes	Lichenostigmatales	Phaeococcomycetaceae	Phaeococcomyces	unidentified		0	0	0	2	0	0	0	0	0		0	0	0	0	0	0.0099686	0	0	0.00332287	0.00575537	0	0	0	0	0
Ascomycota	Dothideomycetes	__	__	__	__		146	0	0	0	0	0	0	0	0		0.935358	0	0	0.311786	0.540029	0	0	0	0	0	0	0	0	0	0
Ascomycota	Dothideomycetes	Botryosphaeriales	Botryosphaeriaceae	Dothiorella	__		0	5	0	0	0	0	0	0	0		0	0.0267408	0	0.00891361	0.0154388	0	0	0	0	0	0	0	0	0	0
Ascomycota	Dothideomycetes	Botryosphaeriales	unidentified	unidentified	unidentified		0	0	11	0	0	0	0	0	0		0	0	0.0527654	0.0175885	0.0304641	0	0	0	0	0	0	0	0	0	0
Ascomycota	Dothideomycetes	Capnodiales	Cladosporiaceae	__	__		0	138	0	0	0	48	0	0	0		0	0.738047	0	0.246016	0.426112	0	0	0.241631	0.0805437	0.139506	0	0	0	0	0
Ascomycota	Dothideomycetes	Capnodiales	Cladosporiaceae	Cladosporium	Cladosporium_cladosporioides		781	816	534	389	851	346	1145	1517	821		5.00352	4.3641	2.56152	3.97638	1.26633	1.93889	4.86202	1.74176	2.84756	1.74736	6.72146	7.9549	4.69357	6.45664	1.64671
Ascomycota	Dothideomycetes	Capnodiales	Cladosporiaceae	Neocladosporium	Neocladosporium_leucadendri		30	672	184	14	20	84	0	0	0		0.192197	3.59397	0.882621	1.55626	1.79815	0.0697802	0.114266	0.422854	0.2023	0.192296	0	0	0	0	0
Ascomycota	Dothideomycetes	Capnodiales	Cladosporiaceae	Rachicladosporium	__		0	30	83	0	0	0	0	0	0		0	0.160445	0.398139	0.186195	0.200315	0	0	0	0	0	0	0	0	0	0
Ascomycota	Dothideomycetes	Capnodiales	Cladosporiaceae	Rachicladosporium	Rachicladosporium_cboliae		0	0	0	0	0	0	0	0	6		0	0	0	0	0	0	0	0	0	0	0	0	0.0343014	0.0114338	0.0198039
Ascomycota	Dothideomycetes	Capnodiales	Cladosporiaceae	unidentified	unidentified		69	274	0	0	0	227	0	0	0		0.442053	1.4654	0	0.635817	0.751669	0	0	1.14271	0.380904	0.659746	0	0	0	0	0
Ascomycota	Dothideomycetes	Capnodiales	Mycosphaerellaceae	__	__		0	52	0	0	0	0	0	0	0		0	0.278105	0	0.0927015	0.160564	0	0	0	0	0	0	0	0	0	0
Ascomycota	Dothideomycetes	Capnodiales	Mycosphaerellaceae	Microcyclosporella	Microcyclosporella_mali		77	3	133	0	0	0	0	0	0		0.493305	0.0160445	0.637981	0.382444	0.325452	0	0	0	0	0	0	0	0	0	0
Ascomycota	Dothideomycetes	Capnodiales	Mycosphaerellaceae	Ramularia	__		0	63	0	0	0	0	131	177	0		0	0.336934	0	0.112311	0.194529	0	0	0	0	0	0.769005	0.928159	0	0.565721	0.49635
Ascomycota	Dothideomycetes	Capnodiales	Mycosphaerellaceae	Ramularia	Ramularia_citricola		76	120	0	0	0	0	0	0	0		0.486899	0.64178	0	0.376226	0.334898	0	0	0	0	0	0	0	0	0	0
Ascomycota	Dothideomycetes	Capnodiales	Mycosphaerellaceae	Ramularia	Ramularia_unterseheri		0	0	21	0	0	0	0	0	0		0	0	0.100734	0.033578	0.0581588	0	0	0	0	0	0	0	0	0	0
Ascomycota	Dothideomycetes	Capnodiales	Mycosphaerellaceae	Ramularia	unidentified		0	0	0	0	0	0	0	62	0		0	0	0	0	0	0	0	0	0	0	0	0.325118	0	0.108373	0.187707
Ascomycota	Dothideomycetes	Capnodiales	Mycosphaerellaceae	Septoria	Septoria_cretae		62	451	0	0	0	46	0	0	0		0.397207	2.41202	0	0.93641	1.29326	0	0	0.231563	0.0771877	0.133693	0	0	0	0	0
Ascomycota	Dothideomycetes	Capnodiales	Mycosphaerellaceae	Xenosonderhenia	Xenosonderhenia_syzygii		23	0	0	0	0	0	0	0	0		0.147351	0	0	0.049117	0.0850731	0	0	0	0	0	0	0	0	0	0
Ascomycota	Dothideomycetes	Capnodiales	Mycosphaerellaceae	Zymoseptoria	Zymoseptoria_halophila		0	0	11	0	0	0	0	0	0		0	0	0.0527654	0.0175885	0.0304641	0	0	0	0	0	0	0	0	0	0
Ascomycota	Dothideomycetes	Capnodiales	Teratosphaeriaceae	Devriesia	Devriesia_pseudoamericana		0	0	26	0	0	9	0	0	0		0	0	0.124718	0.0415727	0.0720061	0	0	0.0453058	0.0151019	0.0261573	0	0	0	0	0
Ascomycota	Dothideomycetes	Capnodiales	Teratosphaeriaceae	unidentified	unidentified		0	132	74	27	15	101	0	0	0		0	0.705958	0.354967	0.353642	0.352981	0.134576	0.0856996	0.508432	0.242903	0.23125	0	0	0	0	0
Ascomycota	Dothideomycetes	Dothideales	Aureobasidiaceae	Aureobasidium	Aureobasidium_pullulans		6258	3898	2956	13515	6416	3550	5668	5584	3411		40.0923	20.8471	14.1795	25.0396	13.4555	67.3628	36.6566	17.8706	40.63	24.9842	33.2727	29.2816	19.5003	27.3515	7.08612
Ascomycota	Dothideomycetes	Dothideales	Dothioraceae	Dothiora	unidentified		873	1838	2436	1869	380	377	0	0	8		5.59293	9.82993	11.6851	9.036	3.12274	9.31566	2.17106	1.89781	4.46151	4.20604	0	0	0.0457352	0.0152451	0.0264052
Ascomycota	Dothideomycetes	Dothideales	Dothioraceae	Hormonema	Hormonema_macrosporum		0	0	0	81	0	0	0	0	0		0	0	0	0	0	0.403728	0	0	0.134576	0.233093	0	0	0	0	0
Ascomycota	Dothideomycetes	Dothideales	Dothioraceae	Perusta	Perusta_inaequalis		0	0	0	6	0	0	0	0	0		0	0	0	0	0	0.0299058	0	0	0.0099686	0.0172661	0	0	0	0	0
Ascomycota	Dothideomycetes	Dothideomycetes_ord_Incertae_sedis	Dothideomycetes_fam_Incertae_sedis	Radulidium	Radulidium_epichloes		8	0	0	0	0	0	0	0	0		0.0512525	0	0	0.0170842	0.0295906	0	0	0	0	0	0	0	0	0	0
Ascomycota	Dothideomycetes	Myriangiales	unidentified	unidentified	unidentified		0	0	0	569	31	0	0	0	3		0	0	0	0	0	2.83607	0.177112	0	1.00439	1.58875	0	0	0.0171507	0.0057169	0.00990196
Ascomycota	Dothideomycetes	Pleosporales	__	__	__		47	22	147	26	16	0	0	0	0		0.301108	0.11766	0.705137	0.374635	0.300561	0.129592	0.0914129	0	0.0736682	0.0665933	0	0	0	0	0
Ascomycota	Dothideomycetes	Pleosporales	Coniothyriaceae	Hazslinszkyomyces	Hazslinszkyomyces_lycii		9	0	0	0	0	0	0	0	0		0.057659	0	0	0.0192197	0.0332895	0	0	0	0	0	0	0	0	0	0
Ascomycota	Dothideomycetes	Pleosporales	Didymellaceae	__	__		933	192	48	0	0	0	0	0	0		5.97732	1.02685	0.230249	2.41147	3.1137	0	0	0	0	0	0	0	0	0	0
Ascomycota	Dothideomycetes	Pleosporales	Didymellaceae	Epicoccum	Epicoccum_nigrum		496	0	0	118	374	69	0	0	16		3.17765	0	0	1.05922	1.83462	0.588147	2.13678	0.347345	1.02409	0.971108	0	0	0.0914704	0.0304901	0.0528105
Ascomycota	Dothideomycetes	Pleosporales	Didymellaceae	Neoascochyta	Neoascochyta_exitialis		0	11	0	0	0	0	0	0	0		0	0.0588298	0	0.0196099	0.0339654	0	0	0	0	0	0	0	0	0	0
Ascomycota	Dothideomycetes	Pleosporales	Didymellaceae	Neoascochyta	Neoascochyta_graminicola		0	7	0	0	0	0	0	0	0		0	0.0374372	0	0.0124791	0.0216144	0	0	0	0	0	0	0	0	0	0
Ascomycota	Dothideomycetes	Pleosporales	Didymellaceae	unidentified	unidentified		623	30	174	13	60	0	0	0	0		3.99129	0.160445	0.834652	1.66213	2.04509	0.0647959	0.342798	0	0.135865	0.182115	0	0	0	0	0
Ascomycota	Dothideomycetes	Pleosporales	Didymosphaeriaceae	Pseudopithomyces	Pseudopithomyces_rosae		0	14	0	0	0	5	0	0	0		0	0.0748743	0	0.0249581	0.0432287	0	0	0.0251699	0.00838997	0.0145318	0	0	0	0	0
Ascomycota	Dothideomycetes	Pleosporales	Leptosphaeriaceae	unidentified	unidentified		0	0	6	0	0	0	0	0	0		0	0	0.0287811	0.00959371	0.0166168	0	0	0	0	0	0	0	0	0	0
Ascomycota	Dothideomycetes	Pleosporales	Melanommataceae	Herpotrichia	Herpotrichia_parasitica		0	0	7	0	0	0	0	0	0		0	0	0.033578	0.0111927	0.0193863	0	0	0	0	0	0	0	0	0	0
Ascomycota	Dothideomycetes	Pleosporales	Periconiaceae	Periconia	__		3	0	0	0	0	0	0	0	0		0.0192197	0	0	0.00640656	0.0110965	0	0	0	0	0	0	0	0	0	0
Ascomycota	Dothideomycetes	Pleosporales	Phaeosphaeriaceae	__	__		0	0	3	0	0	0	0	0	0		0	0	0.0143906	0.00479685	0.00830839	0	0	0	0	0	0	0	0	0	0
Ascomycota	Dothideomycetes	Pleosporales	Phaeosphaeriaceae	Muriphaeosphaeria	Muriphaeosphaeria_viburni		15	28	12	0	0	7	0	0	0		0.0960984	0.149749	0.0575622	0.101136	0.0462992	0	0	0.0352379	0.011746	0.0203446	0	0	0	0	0
Ascomycota	Dothideomycetes	Pleosporales	Phaeosphaeriaceae	Neosetophoma	__		38	0	0	0	15	0	0	0	0		0.243449	0	0	0.0811498	0.140556	0	0.0856996	0	0.0285665	0.0494787	0	0	0	0	0
Ascomycota	Dothideomycetes	Pleosporales	Phaeosphaeriaceae	Neosetophoma	Neosetophoma_rosae		167	38	0	0	0	0	0	0	0		1.0699	0.20323	0	0.424375	0.568197	0	0	0	0	0	0	0	0	0	0
Ascomycota	Dothideomycetes	Pleosporales	Phaeosphaeriaceae	Neosetophoma	Neosetophoma_rosigena		17	0	0	0	0	0	0	0	0		0.108912	0	0	0.0363038	0.0628801	0	0	0	0	0	0	0	0	0	0
Ascomycota	Dothideomycetes	Pleosporales	Phaeosphaeriaceae	Parastagonospora	Parastagonospora_avenae		0	0	4	0	0	0	0	0	0		0	0	0.0191874	0.0063958	0.0110779	0	0	0	0	0	0	0	0	0	0
Ascomycota	Dothideomycetes	Pleosporales	Phaeosphaeriaceae	Parastagonospora	unidentified		0	8	0	0	0	0	0	0	0		0	0.0427853	0	0.0142618	0.0247021	0	0	0	0	0	0	0	0	0	0
Ascomycota	Dothideomycetes	Pleosporales	Phaeosphaeriaceae	Phaeosphaeria	Phaeosphaeria_lunariae		15	0	0	0	0	0	0	0	0		0.0960984	0	0	0.0320328	0.0554824	0	0	0	0	0	0	0	0	0	0
Ascomycota	Dothideomycetes	Pleosporales	Phaeosphaeriaceae	Phaeosphaeria	Phaeosphaeria_tofieldiae		0	5	0	0	0	0	0	0	0		0	0.0267408	0	0.00891361	0.0154388	0	0	0	0	0	0	0	0	0	0
Ascomycota	Dothideomycetes	Pleosporales	Phaeosphaeriaceae	Setomelanomma	__		0	3	0	0	0	0	0	0	0		0	0.0160445	0	0.00534817	0.00926329	0	0	0	0	0	0	0	0	0	0
Ascomycota	Dothideomycetes	Pleosporales	Pleosporaceae	Alternaria	Alternaria_alternata		28	83	25	17	38	19	188	281	192		0.179384	0.443898	0.119921	0.247734	0.172465	0.0847331	0.217106	0.0956456	0.132495	0.073478	1.10361	1.47352	1.09764	1.22492	0.215309
Ascomycota	Dothideomycetes	Pleosporales	Pleosporaceae	Alternaria	Alternaria_infectoria		23	0	27	0	41	29	0	13	0		0.147351	0	0.129515	0.0922886	0.0804203	0	0.234246	0.145985	0.126744	0.118302	0	0.0681699	0	0.0227233	0.0393579
Ascomycota	Dothideomycetes	Pleosporales	Pleosporaceae	Pyrenophora	Pyrenophora_tritici-repentis		0	0	0	8	0	0	0	0	0		0	0	0	0	0	0.0398744	0	0	0.0132915	0.0230215	0	0	0	0	0
Ascomycota	Dothideomycetes	Pleosporales	Pleosporales_fam_Incertae_sedis	__	__		31	0	0	0	0	0	0	0	0		0.198603	0	0	0.0662011	0.114664	0	0	0	0	0	0	0	0	0	0
Ascomycota	Dothideomycetes	Pleosporales	Pleosporales_fam_Incertae_sedis	Nigrograna	__		2	0	0	0	0	0	0	0	0		0.0128131	0	0	0.00427104	0.00739766	0	0	0	0	0	0	0	0	0	0
Ascomycota	Dothideomycetes	Pleosporales	unidentified	unidentified	unidentified		3	0	0	0	0	0	0	0	0		0.0192197	0	0	0.00640656	0.0110965	0	0	0	0	0	0	0	0	0	0
Ascomycota	Dothideomycetes	Venturiales	Venturiaceae	Venturia	__		0	215	0	0	0	27	0	0	0		0	1.14986	0	0.383285	0.663869	0	0	0.135917	0.0453058	0.078472	0	0	0	0	0
Ascomycota	Eurotiomycetes	Chaetothyriales	Chaetothyriales_fam_Incertae_sedis	Neophaeococcomyces	unidentified		0	0	0	3	0	0	0	0	0		0	0	0	0	0	0.0149529	0	0	0.0049843	0.00863306	0	0	0	0	0
Ascomycota	Eurotiomycetes	Chaetothyriales	Herpotrichiellaceae	Cladophialophora	unidentified		0	9	0	22	9	6	0	0	0		0	0.0481335	0	0.0160445	0.0277899	0.109655	0.0514198	0.0302039	0.0637594	0.0411376	0	0	0	0	0
Ascomycota	Eurotiomycetes	Chaetothyriales	Herpotrichiellaceae	Phialophora	Phialophora_livistonae		0	0	10	0	0	0	0	0	0		0	0	0.0479685	0.0159895	0.0276946	0	0	0	0	0	0	0	0	0	0
Ascomycota	Eurotiomycetes	Chaetothyriales	Trichomeriaceae	__	__		4	0	0	0	0	0	0	0	0		0.0256262	0	0	0.00854208	0.0147953	0	0	0	0	0	0	0	0	0	0
Ascomycota	Eurotiomycetes	Chaetothyriales	Trichomeriaceae	Knufia	unidentified		78	5	5	0	0	5	0	0	0		0.499712	0.0267408	0.0239843	0.183479	0.273869	0	0	0.0251699	0.00838997	0.0145318	0	0	0	0	0
Ascomycota	Eurotiomycetes	Phaeomoniellales	Phaeomoniellaceae	__	__		0	0	12	13	0	0	0	0	52		0	0	0.0575622	0.0191874	0.0332336	0.0647959	0	0	0.0215986	0.0374099	0	0	0.297279	0.0990929	0.171634
Ascomycota	Eurotiomycetes	Phaeomoniellales	Phaeomoniellaceae	Moristroma	Moristroma_quercinum		0	0	2	0	0	0	0	0	0		0	0	0.00959371	0.0031979	0.00553893	0	0	0	0	0	0	0	0	0	0
Ascomycota	Eurotiomycetes	Phaeomoniellales	Phaeomoniellaceae	Phaeomoniella	__		0	4	0	13	0	0	0	0	0		0	0.0213927	0	0.00713089	0.0123511	0.0647959	0	0	0.0215986	0.0374099	0	0	0	0	0
Ascomycota	Eurotiomycetes	Phaeomoniellales	Phaeomoniellaceae	Phaeomoniella	unidentified		74	65	92	20	0	175	0	0	0		0.474085	0.347631	0.441311	0.421009	0.0656263	0.099686	0	0.880946	0.326877	0.48242	0	0	0	0	0
Ascomycota	Lecanoromycetes	Lecanorales	__	__	__		0	0	0	0	2	0	0	0	0		0	0	0	0	0	0	0.0114266	0	0.00380887	0.00659716	0	0	0	0	0
Ascomycota	Lecanoromycetes	Lecanorales	Lecanoraceae	Scoliciosporum	Scoliciosporum_umbrinum		0	0	0	17	0	0	0	0	0		0	0	0	0	0	0.0847331	0	0	0.0282444	0.0489207	0	0	0	0	0
Ascomycota	Lecanoromycetes	Lecanorales	Parmeliaceae	Melanohalea	__		0	0	0	9	0	0	0	0	0		0	0	0	0	0	0.0448587	0	0	0.0149529	0.0258992	0	0	0	0	0
Ascomycota	Lecanoromycetes	Lecanoromycetes_ord_Incertae_sedis	Lecanoromycetes_fam_Incertae_sedis	Phacidiella	Phacidiella_eucalypti		0	0	18	0	0	0	0	0	0		0	0	0.0863434	0.0287811	0.0498504	0	0	0	0	0	0	0	0	0	0
Ascomycota	Leotiomycetes	__	__	__	__		4	40	0	0	0	0	0	0	0		0.0256262	0.213927	0	0.079851	0.116818	0	0	0	0	0	0	0	0	0	0
Ascomycota	Leotiomycetes	Erysiphales	Erysiphaceae	Erysiphe	Erysiphe_sp		0	0	19	0	0	0	0	0	0		0	0	0.0911402	0.0303801	0.0526198	0	0	0	0	0	0	0	0	0	0
Ascomycota	Leotiomycetes	Helotiales	__	__	__		0	201	0	207	28	187	0	0	0		0	1.07498	0	0.358327	0.620641	1.03175	0.159973	0.941354	0.711026	0.479361	0	0	0	0	0
Ascomycota	Leotiomycetes	Helotiales	Dermateaceae	Blumeriella	unidentified		0	3771	6	0	0	78	0	0	5		0	20.1679	0.0287811	6.73224	11.6357	0	0	0.39265	0.130883	0.226697	0	0	0.0285845	0.00952817	0.0165033
Ascomycota	Leotiomycetes	Helotiales	Dermateaceae	Neofabraea	Neofabraea_vagabunda		0	12	0	0	0	0	0	0	0		0	0.064178	0	0.0213927	0.0370532	0	0	0	0	0	0	0	0	0	0
Ascomycota	Leotiomycetes	Helotiales	Helotiaceae	Articulospora	Articulospora_proliferata		18	0	0	0	0	0	0	0	3		0.115318	0	0	0.0384394	0.0665789	0	0	0	0	0	0	0	0.0171507	0.0057169	0.00990196
Ascomycota	Leotiomycetes	Helotiales	Helotiaceae	Collophora	Collophora_paarla		0	0	10	16	0	5	0	0	0		0	0	0.0479685	0.0159895	0.0276946	0.0797488	0	0.0251699	0.0349729	0.0407681	0	0	0	0	0
Ascomycota	Leotiomycetes	Helotiales	Helotiaceae	Tricladium	Tricladium_angustum		0	0	4	0	0	0	0	0	0		0	0	0.0191874	0.0063958	0.0110779	0	0	0	0	0	0	0	0	0	0
Ascomycota	Leotiomycetes	Helotiales	Helotiales_fam_Incertae_sedis	__	__		4	0	15	0	0	8	0	0	0		0.0256262	0	0.0719528	0.0325263	0.0364693	0	0	0.0402718	0.0134239	0.023251	0	0	0	0	0
Ascomycota	Leotiomycetes	Helotiales	Sclerotiniaceae	__	__		248	22	1675	0	65	0	0	0	203		1.58883	0.11766	8.03473	3.24707	4.21098	0	0.371365	0	0.123788	0.214408	0	0	1.16053	0.386844	0.670033
Ascomycota	Leotiomycetes	Helotiales	Sclerotiniaceae	Botrytis	Botrytis_caroliniana		0	0	0	0	198	0	122	128	855		0	0	0	0	0	0	1.13123	0	0.377078	0.653119	0.716173	0.671211	4.88795	2.09178	2.42166
Ascomycota	Leotiomycetes	Helotiales	Sclerotiniaceae	Monilinia	Monilinia_polystroma		670	0	272	14	22	233	0	0	0		4.2924	0	1.30474	1.86571	2.2005	0.0697802	0.125693	1.17292	0.45613	0.621385	0	0	0	0	0
Ascomycota	Leotiomycetes	Helotiales	Sclerotiniaceae	unidentified	unidentified		0	0	16	0	0	0	0	0	0		0	0	0.0767497	0.0255832	0.0443114	0	0	0	0	0	0	0	0	0	0
Ascomycota	Leotiomycetes	Phacidiales	Phacidiaceae	__	__		7	0	0	0	0	0	0	0	0		0.0448459	0	0	0.0149486	0.0258918	0	0	0	0	0	0	0	0	0	0
Ascomycota	Leotiomycetes	Thelebolales	Pseudeurotiaceae	unidentified	unidentified		0	33	12	32	0	0	0	0	0		0	0.176489	0.0575622	0.0780172	0.0900052	0.159498	0	0	0.0531659	0.092086	0	0	0	0	0
Ascomycota	Saccharomycetes	Saccharomycetales	__	__	__		0	0	0	0	0	0	0	2	13		0	0	0	0	0	0	0	0	0	0	0	0.0104877	0.0743197	0.0282691	0.0402242
Ascomycota	Saccharomycetes	Saccharomycetales	Debaryomycetaceae	Wickerhamia	Wickerhamia_fluorescens		0	0	79	0	0	0	0	0	0		0	0	0.378951	0.126317	0.218788	0	0	0	0	0	0	0	0	0	0
Ascomycota	Saccharomycetes	Saccharomycetales	Dipodascaceae	__	__		0	0	0	0	0	0	3	0	0		0	0	0	0	0	0	0	0	0	0	0.0176108	0	0	0.00587027	0.0101676
Ascomycota	Saccharomycetes	Saccharomycetales	Dipodascaceae	Yarrowia	Yarrowia_divulgata		0	0	0	0	11	0	0	0	0		0	0	0	0	0	0	0.0628464	0	0.0209488	0.0362844	0	0	0	0	0
Ascomycota	Saccharomycetes	Saccharomycetales	Metschnikowiaceae	Metschnikowia	Metschnikowia_chrysoperlae		29	0	5272	0	1864	9882	27	34	525		0.18579	0	25.289	8.4916	14.5473	0	10.6496	49.7458	20.1318	26.1934	0.158497	0.178291	3.00137	1.11272	1.63565
Ascomycota	Saccharomycetes	Saccharomycetales	Metschnikowiaceae	Metschnikowia	Metschnikowia_noctiluminum		0	0	2391	0	0	467	1031	1395	0		0	0	11.4693	3.82309	6.62179	0	0	2.35087	0.783623	1.35727	6.05225	7.31515	0	4.4558	3.91016
Ascomycota	Saccharomycetes	Saccharomycetales	Metschnikowiaceae	Metschnikowia	unidentified		0	0	0	0	23	0	0	0	0		0	0	0	0	0	0	0.131406	0	0.043802	0.0758673	0	0	0	0	0
Ascomycota	Saccharomycetes	Saccharomycetales	Pichiaceae	Ogataea	Ogataea_wangdongensis		0	0	6	0	0	0	0	0	0		0	0	0.0287811	0.00959371	0.0166168	0	0	0	0	0	0	0	0	0	0
Ascomycota	Saccharomycetes	Saccharomycetales	Pichiaceae	Pichia	Pichia_terricola		0	0	0	0	12	0	0	0	6		0	0	0	0	0	0	0.0685597	0	0.0228532	0.0395829	0	0	0.0343014	0.0114338	0.0198039
Ascomycota	Saccharomycetes	Saccharomycetales	Pichiaceae	Pichia	unidentified		0	13	0	0	0	6	0	0	0		0	0.0695262	0	0.0231754	0.0401409	0	0	0.0302039	0.010068	0.0174382	0	0	0	0	0
Ascomycota	Saccharomycetes	Saccharomycetales	Saccharomycetaceae	Saccharomyces	Saccharomyces_cerevisiae		0	0	0	34	0	4	0	0	0		0	0	0	0	0	0.169466	0	0.0201359	0.0632007	0.0925777	0	0	0	0	0
Ascomycota	Saccharomycetes	Saccharomycetales	Saccharomycetaceae	Torulaspora	Torulaspora_delbrueckii		0	0	0	0	0	0	7	7	4		0	0	0	0	0	0	0	0	0	0	0.0410919	0.0367069	0.0228676	0.0335554	0.00951208
Ascomycota	Saccharomycetes	Saccharomycetales	Saccharomycetales_fam_Incertae_sedis	Candida	__		0	0	0	0	0	0	0	0	6		0	0	0	0	0	0	0	0	0	0	0	0	0.0343014	0.0114338	0.0198039
Ascomycota	Saccharomycetes	Saccharomycetales	Saccharomycetales_fam_Incertae_sedis	Candida	Candida_odintsovae		0	0	0	0	0	0	0	2	0		0	0	0	0	0	0	0	0	0	0	0	0.0104877	0	0.00349589	0.00605506
Ascomycota	Saccharomycetes	Saccharomycetales	Saccharomycetales_fam_Incertae_sedis	Candida	Candida_saitoana		0	0	0	0	0	0	0	0	22		0	0	0	0	0	0	0	0	0	0	0	0	0.125772	0.0419239	0.0726144
Ascomycota	Saccharomycetes	Saccharomycetales	Saccharomycetales_fam_Incertae_sedis	Candida	Candida_sake		0	0	0	0	0	0	0	0	4		0	0	0	0	0	0	0	0	0	0	0	0	0.0228676	0.00762253	0.0132026
Ascomycota	Saccharomycetes	Saccharomycetales	Saccharomycodaceae	Hanseniaspora	Hanseniaspora_uvarum		0	0	889	0	5642	49	1524	1766	466		0	0	4.2644	1.42147	2.46205	0	32.2345	0.246665	10.827	18.5398	8.94629	9.26062	2.66408	6.95699	3.7211
Ascomycota	Saccharomycetes	Saccharomycetales	unidentified	unidentified	unidentified		0	0	0	0	0	0	0	0	2		0	0	0	0	0	0	0	0	0	0	0	0	0.0114338	0.00381127	0.00660131
Ascomycota	Sordariomycetes	Diaporthales	Valsaceae	__	__		0	0	0	0	0	0	0	5	0		0	0	0	0	0	0	0	0	0	0	0	0.0262192	0	0.00873973	0.0151377
Ascomycota	Sordariomycetes	Glomerellales	Glomerellaceae	Colletotrichum	__		0	0	0	0	0	28	0	0	0		0	0	0	0	0	0	0	0.140951	0.0469838	0.0813783	0	0	0	0	0
Ascomycota	Sordariomycetes	Glomerellales	Glomerellaceae	Colletotrichum	Colletotrichum_hemerocallidis		0	0	0	0	0	0	0	11	0		0	0	0	0	0	0	0	0	0	0	0	0.0576822	0	0.0192274	0.0333028
Ascomycota	Sordariomycetes	Glomerellales	Plectosphaerellaceae	Plectosphaerella	Plectosphaerella_cucumerina		0	0	0	0	0	0	0	11	0		0	0	0	0	0	0	0	0	0	0	0	0.0576822	0	0.0192274	0.0333028
Ascomycota	Sordariomycetes	Hypocreales	Hypocreales_fam_Incertae_sedis	Sarocladium	Sarocladium_strictum		0	0	0	0	0	0	0	8	0		0	0	0	0	0	0	0	0	0	0	0	0.0419507	0	0.0139836	0.0242203
Ascomycota	Sordariomycetes	Hypocreales	Nectriaceae	Fusarium	__		0	0	0	0	0	0	3	13	0		0	0	0	0	0	0	0	0	0	0	0.0176108	0.0681699	0	0.0285936	0.0353871
Ascomycota	Sordariomycetes	Hypocreales	Nectriaceae	Fusarium	Fusarium_chlamydosporum		0	0	0	0	0	0	4	0	0		0	0	0	0	0	0	0	0	0	0	0.0234811	0	0	0.00782702	0.0135568
Ascomycota	Sordariomycetes	Hypocreales	Nectriaceae	Gibberella	__		18	61	0	0	0	0	0	0	0		0.115318	0.326238	0	0.147185	0.165437	0	0	0	0	0	0	0	0	0	0
Ascomycota	Sordariomycetes	Microascales	Ceratocystidaceae	__	__		0	0	0	0	0	0	0	0	3		0	0	0	0	0	0	0	0	0	0	0	0	0.0171507	0.0057169	0.00990196
Ascomycota	Sordariomycetes	Xylariales	__	__	__		60	101	0	35	20	22	0	0	0		0.384394	0.540165	0	0.308186	0.278029	0.17445	0.114266	0.110748	0.133155	0.0358064	0	0	0	0	0
Ascomycota	Sordariomycetes	Xylariales	Amphisphaeriaceae	__	__		0	0	115	0	0	0	0	0	0		0	0	0.551638	0.183879	0.318488	0	0	0	0	0	0	0	0	0	0
Ascomycota	Taphrinomycetes	Taphrinales	Taphrinaceae	Taphrina	Taphrina_carpini		13	44	66	0	22	0	0	0	0		0.0832853	0.235319	0.316592	0.211732	0.118428	0	0.125693	0	0.0418976	0.0725687	0	0	0	0	0
Ascomycota	Taphrinomycetes	Taphrinales	Taphrinaceae	Taphrina	Taphrina_pruni		0	0	0	81	80	0	0	0	0		0	0	0	0	0	0.403728	0.457065	0	0.286931	0.249916	0	0	0	0	0
Ascomycota	Taphrinomycetes	Taphrinales	Taphrinaceae	Taphrina	Taphrina_wiesneri		1145	2865	1545	1815	705	2973	0	4	104		7.33551	15.3225	7.41114	10.023	4.58961	9.0465	4.02788	14.966	9.3468	5.47525	0	0.0209754	0.594558	0.205178	0.337376
Ascomycota	unidentified	unidentified	unidentified	unidentified	unidentified		0	21	0	0	0	26	0	0	0		0	0.112311	0	0.0374372	0.0648431	0	0	0.130883	0.0436278	0.0755656	0	0	0	0	0
Basidiomycota	__	__	__	__	__		0	0	31	4	0	9	0	0	0		0	0	0.148702	0.0495675	0.0858534	0.0199372	0	0.0453058	0.0217477	0.0227071	0	0	0	0	0
Basidiomycota	Agaricomycetes	Cantharellales	Ceratobasidiaceae	__	__		7	0	171	0	0	0	0	0	0		0.0448459	0	0.820262	0.288369	0.461178	0	0	0	0	0	0	0	0	0	0
Basidiomycota	Agaricomycetes	Corticiales	Vuilleminiaceae	Vuilleminia	Vuilleminia_comedens		0	0	0	4	0	0	0	0	0		0	0	0	0	0	0.0199372	0	0	0.00664573	0.0115107	0	0	0	0	0
Basidiomycota	Agaricostilbomycetes	Agaricostilbales	Chionosphaeraceae	Kurtzmanomyces	unidentified		0	5	0	0	0	5	0	0	0		0	0.0267408	0	0.00891361	0.0154388	0	0	0.0251699	0.00838997	0.0145318	0	0	0	0	0
Basidiomycota	Agaricostilbomycetes	Agaricostilbales	Kondoaceae	Bensingtonia	Bensingtonia_pseudonaganoensis		0	8	0	0	0	0	0	0	0		0	0.0427853	0	0.0142618	0.0247021	0	0	0	0	0	0	0	0	0	0
Basidiomycota	Agaricostilbomycetes	Agaricostilbales	Kondoaceae	Kondoa	Kondoa_malvinella		4	0	0	0	0	0	0	0	0		0.0256262	0	0	0.00854208	0.0147953	0	0	0	0	0	0	0	0	0	0
Basidiomycota	Agaricostilbomycetes	Agaricostilbales	Kondoaceae	Kondoa	Kondoa_yuccicola		13	20	13	5	0	0	0	0	0		0.0832853	0.106963	0.0623591	0.0842026	0.0223163	0.0249215	0	0	0.00830717	0.0143884	0	0	0	0	0
Basidiomycota	Agaricostilbomycetes	Agaricostilbales	Kondoaceae	Kondoa	unidentified		8	0	0	0	0	0	0	0	0		0.0512525	0	0	0.0170842	0.0295906	0	0	0	0	0	0	0	0	0	0
Basidiomycota	Cystobasidiomycetes	Cystobasidiales	Cystobasidiaceae	Cystobasidium	Cystobasidium_pinicola		11	10	4	4	0	0	13	10	19		0.0704722	0.0534817	0.0191874	0.0477137	0.0261244	0.0199372	0	0	0.00664573	0.0115107	0.0763135	0.0524384	0.108621	0.0791243	0.0281966
Basidiomycota	Cystobasidiomycetes	Cystobasidiales	Cystobasidiaceae	Occultifur	__		18	29	0	0	3	0	0	0	0		0.115318	0.155097	0	0.0901383	0.080556	0	0.0171399	0	0.00571331	0.00989574	0	0	0	0	0
Basidiomycota	Cystobasidiomycetes	Cystobasidiomycetes_ord_Incertae_sedis	Buckleyzymaceae	Buckleyzyma	Buckleyzyma_aurantiaca		161	217	67	67	0	70	28	69	16		1.03146	1.16055	0.321389	0.837799	0.451858	0.333948	0	0.352379	0.228776	0.19834	0.164367	0.361825	0.0914704	0.205888	0.139878
Basidiomycota	Cystobasidiomycetes	Cystobasidiomycetes_ord_Incertae_sedis	Symmetrosporaceae	Symmetrospora	Symmetrospora_coprosmae		4	26	0	0	0	0	156	225	0		0.0256262	0.139052	0	0.0548928	0.0740019	0	0	0	0	0	0.915762	1.17986	0	0.698542	0.619199
Basidiomycota	Cystobasidiomycetes	Erythrobasidiales	Erythrobasidiaceae	Erythrobasidium	Erythrobasidium_hasegawianum		13	25	0	6	0	0	0	0	0		0.0832853	0.133704	0	0.0723298	0.067522	0.0299058	0	0	0.0099686	0.0172661	0	0	0	0	0
Basidiomycota	Exobasidiomycetes	Entylomatales	Entylomatales_fam_Incertae_sedis	Tilletiopsis	Tilletiopsis_washingtonensis		0	3	0	0	0	0	2	0	5		0	0.0160445	0	0.00534817	0.00926329	0	0	0	0	0	0.0117405	0	0.0285845	0.0134417	0.014368
Basidiomycota	Exobasidiomycetes	Entylomatales	unidentified	unidentified	unidentified		0	0	0	0	0	0	0	8	0		0	0	0	0	0	0	0	0	0	0	0	0.0419507	0	0.0139836	0.0242203
Basidiomycota	Exobasidiomycetes	Exobasidiales	Exobasidiaceae	Exobasidium	__		72	110	68	0	0	49	0	0	11		0.461272	0.588298	0.326186	0.458586	0.131077	0	0	0.246665	0.0822217	0.142412	0	0	0.0628859	0.020962	0.0363072
Basidiomycota	Exobasidiomycetes	Exobasidiales	Exobasidiaceae	Exobasidium	Exobasidium_maculosum		0	0	0	0	4	6	0	0	0		0	0	0	0	0	0	0.0228532	0.0302039	0.0176857	0.0157511	0	0	0	0	0
Basidiomycota	Exobasidiomycetes	Exobasidiales	Exobasidiaceae	Exobasidium	Exobasidium_yoshinagae		0	0	21	0	0	5	0	0	0		0	0	0.100734	0.033578	0.0581588	0	0	0.0251699	0.00838997	0.0145318	0	0	0	0	0
Basidiomycota	Exobasidiomycetes	Exobasidiales	Exobasidiaceae	Exobasidium	unidentified		0	19	27	0	0	0	0	0	0		0	0.101615	0.129515	0.0770434	0.0681642	0	0	0	0	0	0	0	0	0	0
Basidiomycota	Exobasidiomycetes	Golubeviales	Golubeviaceae	Golubevia	Golubevia_pallescens		0	0	0	0	0	0	0	0	55		0	0	0	0	0	0	0	0	0	0	0	0	0.314429	0.10481	0.181536
Basidiomycota	Exobasidiomycetes	Microstromatales	Microstromataceae	Microstroma	Microstroma_bacarum		0	0	0	0	0	0	10	0	6		0	0	0	0	0	0	0	0	0	0	0.0587027	0	0.0343014	0.0310014	0.0294901
Basidiomycota	Exobasidiomycetes	Microstromatales	Microstromatales_fam_Incertae_sedis	Pseudomicrostroma	Pseudomicrostroma_phylloplanum		9	41	0	15	0	0	0	0	0		0.057659	0.219275	0	0.0923113	0.11367	0.0747645	0	0	0.0249215	0.0431653	0	0	0	0	0
Basidiomycota	Microbotryomycetes	__	__	__	__		0	0	0	0	0	0	0	0	136		0	0	0	0	0	0	0	0	0	0	0	0	0.777498	0.259166	0.448889
Basidiomycota	Microbotryomycetes	Leucosporidiales	Leucosporidiaceae	Leucosporidium	__		0	0	0	0	0	0	0	0	20		0	0	0	0	0	0	0	0	0	0	0	0	0.114338	0.0381127	0.0660131
Basidiomycota	Microbotryomycetes	Leucosporidiales	Leucosporidiaceae	Leucosporidium	Leucosporidium_fellii		0	0	0	0	0	0	0	0	25		0	0	0	0	0	0	0	0	0	0	0	0	0.142922	0.0476408	0.0825163
Basidiomycota	Microbotryomycetes	Sporidiobolales	Sporidiobolaceae	Rhodosporidiobolus	Rhodosporidiobolus_colostri		0	0	0	0	0	0	0	9	0		0	0	0	0	0	0	0	0	0	0	0	0.0471945	0	0.0157315	0.0272478
Basidiomycota	Microbotryomycetes	Sporidiobolales	Sporidiobolaceae	Rhodotorula	Rhodotorula_graminis		0	0	0	0	0	0	1745	1925	578		0	0	0	0	0	0	0	0	0	0	10.2436	10.0944	3.30437	7.88079	3.964
Basidiomycota	Microbotryomycetes	Sporidiobolales	Sporidiobolaceae	Sporobolomyces	Sporobolomyces_roseus		0	2	8	4	0	6	306	438	36		0	0.0106963	0.0383748	0.0163571	0.0198038	0.0199372	0	0.0302039	0.0167137	0.0153578	1.7963	2.2968	0.205808	1.43297	1.09182
Basidiomycota	Pucciniomycetes	Septobasidiales	Septobasidiaceae	Septobasidium	Septobasidium_carestianum		0	4	5	0	0	0	0	0	0		0	0.0213927	0.0239843	0.0151256	0.0131631	0	0	0	0	0	0	0	0	0	0
Basidiomycota	Tremellomycetes	Cystofilobasidiales	Cystofilobasidiaceae	Cystofilobasidium	Cystofilobasidium_capitatum		4	0	0	0	0	0	0	0	27		0.0256262	0	0	0.00854208	0.0147953	0	0	0	0	0	0	0	0.154356	0.0514521	0.0891176
Basidiomycota	Tremellomycetes	Cystofilobasidiales	Cystofilobasidiaceae	Cystofilobasidium	Cystofilobasidium_infirmominiatum		13	0	0	0	0	0	0	8	183		0.0832853	0	0	0.0277618	0.0480848	0	0	0	0	0	0	0.0419507	1.04619	0.362714	0.592281
Basidiomycota	Tremellomycetes	Cystofilobasidiales	Cystofilobasidiaceae	Cystofilobasidium	Cystofilobasidium_macerans		16	0	13	0	0	0	0	0	0		0.102505	0	0.0623591	0.0549547	0.0516521	0	0	0	0	0	0	0	0	0	0
Basidiomycota	Tremellomycetes	Cystofilobasidiales	Mrakiaceae	Mrakia	__		0	0	0	0	0	0	0	0	1333		0	0	0	0	0	0	0	0	0	0	0	0	7.62063	2.54021	4.39977
Basidiomycota	Tremellomycetes	Cystofilobasidiales	Mrakiaceae	Mrakia	Mrakia_frigida		0	0	0	0	0	0	0	0	65		0	0	0	0	0	0	0	0	0	0	0	0	0.371598	0.123866	0.214542
Basidiomycota	Tremellomycetes	Cystofilobasidiales	Mrakiaceae	Tausonia	Tausonia_pullulans		0	0	0	0	0	0	0	0	5		0	0	0	0	0	0	0	0	0	0	0	0	0.0285845	0.00952817	0.0165033
Basidiomycota	Tremellomycetes	Filobasidiales	Filobasidiaceae	Filobasidium	__		12	0	0	0	0	9	0	0	51		0.0768787	0	0	0.0256262	0.044386	0	0	0.0453058	0.0151019	0.0261573	0	0	0.291562	0.0971873	0.168333
Basidiomycota	Tremellomycetes	Filobasidiales	Filobasidiaceae	Filobasidium	Filobasidium_magnum		0	0	0	0	0	0	0	0	295		0	0	0	0	0	0	0	0	0	0	0	0	1.68649	0.562162	0.973693
Basidiomycota	Tremellomycetes	Filobasidiales	Filobasidiaceae	Filobasidium	Filobasidium_wieringae		353	376	213	484	241	269	511	617	1766		2.26152	2.01091	1.02173	1.76472	0.655534	2.4124	1.37691	1.35414	1.71448	0.604522	2.99971	3.23545	10.096	5.44373	4.03074
Basidiomycota	Tremellomycetes	Filobasidiales	Filobasidiaceae	Heterocephalacria	unidentified		0	0	9	0	0	0	0	0	0		0	0	0.0431717	0.0143906	0.0249252	0	0	0	0	0	0	0	0	0	0
Basidiomycota	Tremellomycetes	Filobasidiales	Filobasidiaceae	Naganishia	Naganishia_albida		0	0	0	0	0	0	0	8	0		0	0	0	0	0	0	0	0	0	0	0	0.0419507	0	0.0139836	0.0242203
Basidiomycota	Tremellomycetes	Filobasidiales	Filobasidiaceae	Naganishia	unidentified		0	0	0	0	0	0	0	0	2		0	0	0	0	0	0	0	0	0	0	0	0	0.0114338	0.00381127	0.00660131
Basidiomycota	Tremellomycetes	Holtermanniales	Holtermanniales_fam_Incertae_sedis	Holtermanniella	__		0	0	0	5	0	0	19	40	57		0	0	0	0	0	0.0249215	0	0	0.00830717	0.0143884	0.111535	0.209754	0.325863	0.215717	0.107288
Basidiomycota	Tremellomycetes	Tremellales	__	__	__		7	45	9	0	0	7	0	3	2		0.0448459	0.240667	0.0431717	0.109562	0.113544	0	0	0.0352379	0.011746	0.0203446	0	0.0157315	0.0114338	0.0090551	0.00813104
Basidiomycota	Tremellomycetes	Tremellales	Bulleraceae	Genolevuria	__		13	0	40	0	0	48	0	0	0		0.0832853	0	0.191874	0.0917198	0.0962147	0	0	0.241631	0.0805437	0.139506	0	0	0	0	0
Basidiomycota	Tremellomycetes	Tremellales	Bulleraceae	Genolevuria	Genolevuria_amylolytica		0	8	0	0	0	10	25	25	25		0	0.0427853	0	0.0142618	0.0247021	0	0	0.0503398	0.0167799	0.0290637	0.146757	0.131096	0.142922	0.140258	0.00816319
Basidiomycota	Tremellomycetes	Tremellales	Bulleraceae	Genolevuria	unidentified		45	262	89	284	17	44	13	0	0		0.288295	1.40122	0.42692	0.705478	0.606503	1.41554	0.0971262	0.221495	0.578054	0.727946	0.0763135	0	0	0.0254378	0.0440596
Basidiomycota	Tremellomycetes	Tremellales	Bulleribasidiaceae	Dioszegia	__		31	0	18	32	0	0	0	0	0		0.198603	0	0.0863434	0.0949822	0.0995831	0.159498	0	0	0.0531659	0.092086	0	0	0	0	0
Basidiomycota	Tremellomycetes	Tremellales	Bulleribasidiaceae	Hannaella	Hannaella_coprosmae		0	0	0	0	0	0	0	0	2		0	0	0	0	0	0	0	0	0	0	0	0	0.0114338	0.00381127	0.00660131
Basidiomycota	Tremellomycetes	Tremellales	Bulleribasidiaceae	Vishniacozyma	__		556	181	97	39	107	25	1681	2241	172		3.56205	0.968018	0.465295	1.66512	1.66191	0.194388	0.611324	0.125849	0.31052	0.262748	9.86792	11.7514	0.983307	7.53422	5.75089
Basidiomycota	Tremellomycetes	Tremellales	Bulleribasidiaceae	Vishniacozyma	Vishniacozyma_dimennae		31	78	0	0	8	0	242	216	7		0.198603	0.417157	0	0.205253	0.208658	0	0.0457065	0	0.0152355	0.0263886	1.4206	1.13267	0.0400183	0.864431	0.728333
Basidiomycota	Tremellomycetes	Tremellales	Bulleribasidiaceae	Vishniacozyma	Vishniacozyma_foliicola		6	0	0	0	0	0	0	0	12		0.0384394	0	0	0.0128131	0.022193	0	0	0	0	0	0	0	0.0686028	0.0228676	0.0396078
Basidiomycota	Tremellomycetes	Tremellales	Bulleribasidiaceae	Vishniacozyma	Vishniacozyma_globispora		0	7	8	2	0	5	0	0	0		0	0.0374372	0.0383748	0.0252707	0.0218901	0.0099686	0	0.0251699	0.0117128	0.0126753	0	0	0	0	0
Basidiomycota	Tremellomycetes	Tremellales	Bulleribasidiaceae	Vishniacozyma	Vishniacozyma_heimaeyensis		19	10	17	0	0	0	428	509	3279		0.121725	0.0534817	0.0815465	0.0855843	0.0343002	0	0	0	0	0	2.51247	2.66911	18.7457	7.97577	9.32738
Basidiomycota	Tremellomycetes	Tremellales	Bulleribasidiaceae	Vishniacozyma	Vishniacozyma_victoriae		360	373	224	0	122	0	830	890	1963		2.30636	1.99487	1.0745	1.79191	0.640522	0	0.697023	0	0.232341	0.402427	4.87232	4.66702	11.2223	6.92054	3.72683
Basidiomycota	Tremellomycetes	Tremellales	Cryptococcaceae	Kwoniella	Kwoniella_bestiolae		3	5	52	4	14	2	0	0	30		0.0192197	0.0267408	0.249436	0.0984656	0.130799	0.0199372	0.0799863	0.010068	0.0366638	0.0378415	0	0	0.171507	0.057169	0.0990196
Basidiomycota	Tremellomycetes	Tremellales	Phaeotremellaceae	Phaeotremella	__		10	3	26	0	0	0	0	0	0		0.0640656	0.0160445	0.124718	0.0682761	0.0544591	0	0	0	0	0	0	0	0	0	0
Basidiomycota	Tremellomycetes	Tremellales	Rhynchogastremataceae	Papiliotrema	__		536	351	38	18	6	20	0	0	0		3.43392	1.87721	0.18228	1.83113	1.62631	0.0897174	0.0342798	0.10068	0.0748923	0.0355959	0	0	0	0	0
Basidiomycota	Tremellomycetes	Tremellales	Rhynchogastremataceae	Papiliotrema	Papiliotrema_flavescens		0	0	0	5	0	0	21	24	26		0	0	0	0	0	0.0249215	0	0	0.00830717	0.0143884	0.123276	0.125852	0.148639	0.132589	0.0139596
Basidiomycota	Tremellomycetes	Tremellales	Tremellaceae	Bulleromyces	Bulleromyces_albus		0	21	5	0	0	0	1126	734	514		0	0.112311	0.0239843	0.0454319	0.0591479	0	0	0	0	0	6.60992	3.84898	2.93849	4.46579	1.91186
Basidiomycota	Tremellomycetes	Tremellales	Tremellaceae	Cryptococcus	unidentified		2	0	3	0	0	0	0	0	0		0.0128131	0	0.0143906	0.00906789	0.00789253	0	0	0	0	0	0	0	0	0	0
Basidiomycota	Tremellomycetes	Tremellales	unidentified	unidentified	unidentified		0	0	0	0	0	0	2	0	4		0	0	0	0	0	0	0	0	0	0	0.0117405	0	0.0228676	0.011536	0.0114352
Chytridiomycota	Spizellomycetes	Spizellomycetales	Powellomycetaceae	unidentified	unidentified		0	0	11	0	0	0	0	0	0		0	0	0.0527654	0.0175885	0.0304641	0	0	0	0	0	0	0	0	0	0
Mucoromycota	Mucoromycetes	Mucorales	Mucoraceae	Mucor	Mucor_racemosus		0	0	0	0	0	0	0	0	8		0	0	0	0	0	0	0	0	0	0	0	0	0.0457352	0.0152451	0.0264052

## Sheet: ASV
			Reads													Ratio, %
Feature ID	Taxon	Confidence	PC-PL1	PC-PL2	PC-PL3	PC-PL	PA-PL1	PA-PL2	PA-PL3	PA-PL	PC-FS1	PC-FS2	PC-FS3	PC-FS		PC-PL1	PC-PL2	PC-PL3	PC-PL	PA-PL1	PA-PL2	PA-PL3	PA-PL	PC-FS1	PC-FS2	PC-FS3	PC-FS
ASV1	k__Fungi;p__Ascomycota;c__Dothideomycetes;o__Dothideales;f__Aureobasidiaceae;g__Aureobasidium;s__Aureobasidium_pullulans	0.988685	5989	1080	2956	3341.67	3996	5955	3550	4500.33	5655	5584	3411	4883.33		38.3689	5.77602	14.1795	19.4415	19.9173	34.0227	17.8706	23.9369	33.1964	29.2816	19.5003	27.3261
ASV2	k__Fungi;p__Ascomycota;c__Dothideomycetes;o__Dothideales;f__Aureobasidiaceae;g__Aureobasidium;s__Aureobasidium_pullulans	0.987647	243	2802	0	1015	9503	449	0	3317.33	0	0	0	0		1.55679	14.9856	0	5.51412	47.3658	2.56527	0	16.6437	0	0	0	0
ASV3	k__Fungi;p__Ascomycota;c__Taphrinomycetes;o__Taphrinales;f__Taphrinaceae;g__Taphrina;s__Taphrina_wiesneri	0.999702	1145	2865	1545	1851.67	1815	705	2973	1831	0	4	104	36		7.33551	15.3225	7.41114	10.023	9.0465	4.02788	14.966	9.3468	0	0.0209754	0.594558	0.205178
ASV4	k__Fungi;p__Ascomycota;c__Saccharomycetes;o__Saccharomycetales;f__Saccharomycodaceae;g__Hanseniaspora;s__Hanseniaspora_uvarum	0.978669	0	0	808	269.333	0	5418	49	1822.33	1364	1605	420	1129.67		0	0	3.87586	1.29195	0	30.9547	0.246665	10.4005	8.00704	8.41636	2.4011	6.27483
ASV5	k__Fungi;p__Ascomycota;c__Saccharomycetes;o__Saccharomycetales;f__Metschnikowiaceae;g__Metschnikowia;s__Metschnikowia_chrysoperlae	0.998081	29	0	2742	923.667	0	716	5138	1951.33	0	34	143	59		0.18579	0	13.153	4.44625	0	4.09073	25.8646	9.9851	0	0.178291	0.817517	0.331936
ASV6	k__Fungi;p__Ascomycota;c__Dothideomycetes;o__Dothideales;f__Dothioraceae;g__Dothiora;s__unidentified	0.748863	873	1838	2436	1715.67	1869	380	377	875.333	0	0	8	2.66667		5.59293	9.82993	11.6851	9.036	9.31566	2.17106	1.89781	4.46151	0	0	0.0457352	0.0152451
ASV7	k__Fungi;p__Basidiomycota;c__Tremellomycetes;o__Tremellales;f__Bulleribasidiaceae;g__Vishniacozyma	0.994279	556	181	97	278	39	107	25	57	1681	2241	172	1364.67		3.56205	0.968018	0.465295	1.66512	0.194388	0.611324	0.125849	0.31052	9.86792	11.7514	0.983307	7.53422
ASV8	k__Fungi;p__Basidiomycota;c__Tremellomycetes;o__Filobasidiales;f__Filobasidiaceae;g__Filobasidium;s__Filobasidium_wieringae	1	353	376	213	314	484	241	269	331.333	511	617	1766	964.667		2.26152	2.01091	1.02173	1.76472	2.4124	1.37691	1.35414	1.71448	2.99971	3.23545	10.096	5.44373
ASV9	k__Fungi;p__Ascomycota;c__Saccharomycetes;o__Saccharomycetales;f__Metschnikowiaceae;g__Metschnikowia;s__Metschnikowia_noctiluminum	0.977461	0	0	2243	747.667	0	0	366	122	726	1006	0	577.333		0	0	10.7593	3.58645	0	0	1.84244	0.614145	4.26181	5.2753	0	3.17904
ASV10	k__Fungi;p__Basidiomycota;c__Microbotryomycetes;o__Sporidiobolales;f__Sporidiobolaceae;g__Rhodotorula;s__Rhodotorula_graminis	0.886906	0	0	0	0	0	0	0	0	1745	1925	578	1416		0	0	0	0	0	0	0	0	10.2436	10.0944	3.30437	7.88079
ASV11	k__Fungi;p__Ascomycota;c__Saccharomycetes;o__Saccharomycetales;f__Metschnikowiaceae;g__Metschnikowia;s__Metschnikowia_chrysoperlae	0.99858	0	0	966	322	0	660	2414	1024.67	27	0	60	29		0	0	4.63376	1.54459	0	3.77078	12.152	5.3076	0.158497	0	0.343014	0.16717
ASV12	k__Fungi;p__Ascomycota;c__Dothideomycetes;o__Capnodiales;f__Cladosporiaceae;g__Cladosporium;s__Cladosporium_cladosporioides	0.957738	489	223	185	299	68	154	89	103.667	884	1206	758	949.333		3.13281	1.19264	0.887418	1.73762	0.338932	0.879849	0.448024	0.555602	5.18932	6.32407	4.33341	5.28226
ASV13	k__Fungi;p__Basidiomycota;c__Tremellomycetes;o__Tremellales;f__Bulleribasidiaceae;g__Vishniacozyma;s__Vishniacozyma_heimaeyensis	0.999895	0	0	0	0	0	0	0	0	428	509	2139	1025.33		0	0	0	0	0	0	0	0	2.51247	2.66911	12.2284	5.80335
ASV14	k__Fungi;p__Ascomycota;c__Saccharomycetes;o__Saccharomycetales;f__Metschnikowiaceae;g__Metschnikowia;s__Metschnikowia_chrysoperlae	0.999902	0	0	1149	383	0	389	1302	563.667	0	0	202	67.3333		0	0	5.51158	1.83719	0	2.22248	6.55424	2.92557	0	0	1.15481	0.384938
ASV15	k__Fungi;p__Ascomycota;c__Dothideomycetes;o__Capnodiales;f__Cladosporiaceae;g__Cladosporium;s__Cladosporium_cladosporioides	0.863373	292	593	349	411.333	321	697	257	425	160	175	63	132.667		1.87072	3.17146	1.6741	2.23876	1.59996	3.98217	1.29373	2.29196	0.939243	0.917672	0.360165	0.739026
ASV16	k__Fungi;p__Ascomycota;c__Leotiomycetes;o__Helotiales;f__Dermateaceae;g__Blumeriella;s__unidentified	0.999999	0	2827	6	944.333	0	0	0	0	0	0	5	1.66667		0	15.1193	0.0287811	5.04935	0	0	0	0	0	0	0.0285845	0.00952817
ASV17	k__Fungi;p__Basidiomycota;c__Tremellomycetes;o__Tremellales;f__Bulleribasidiaceae;g__Vishniacozyma;s__Vishniacozyma_victoriae	0.998685	279	265	183	242.333	0	65	0	21.6667	525	585	931	680.333		1.78743	1.41726	0.877824	1.36084	0	0.371365	0	0.123788	3.08189	3.06765	5.32243	3.82399
ASV18	k__Fungi;p__Basidiomycota;c__Tremellomycetes;o__Tremellales;f__Tremellaceae;g__Bulleromyces;s__Bulleromyces_albus	0.999747	0	21	5	8.66667	0	0	0	0	1126	734	321	727		0	0.112311	0.0239843	0.0454319	0	0	0	0	6.60992	3.84898	1.83512	4.09801
ASV19	k__Fungi;p__Ascomycota;c__Leotiomycetes;o__Helotiales;f__Sclerotiniaceae	0.999999	248	22	1675	648.333	0	65	0	21.6667	0	0	0	0		1.58883	0.11766	8.03473	3.24707	0	0.371365	0	0.123788	0	0	0	0
ASV20	k__Fungi;p__Basidiomycota;c__Tremellomycetes;o__Cystofilobasidiales;f__Mrakiaceae;g__Mrakia	0.99979	0	0	0	0	0	0	0	0	0	0	1333	444.333		0	0	0	0	0	0	0	0	0	0	7.62063	2.54021
ASV21	k__Fungi;p__Ascomycota;c__Leotiomycetes;o__Helotiales;f__Sclerotiniaceae;g__Botrytis;s__Botrytis_caroliniana	0.75161	0	0	0	0	0	198	0	66	122	128	855	368.333		0	0	0	0	0	1.13123	0	0.377078	0.716173	0.671211	4.88795	2.09178
ASV22	k__Fungi;p__Ascomycota;c__Leotiomycetes;o__Helotiales;f__Sclerotiniaceae;g__Monilinia;s__Monilinia_polystroma	0.990674	670	0	272	314	14	22	233	89.6667	0	0	0	0		4.2924	0	1.30474	1.86571	0.0697802	0.125693	1.17292	0.45613	0	0	0	0
ASV23	k__Fungi;p__Ascomycota;c__Dothideomycetes;o__Pleosporales;f__Didymellaceae	0.994891	933	192	48	391	0	0	0	0	0	0	0	0		5.97732	1.02685	0.230249	2.41147	0	0	0	0	0	0	0	0
ASV24	k__Fungi;p__Basidiomycota;c__Tremellomycetes;o__Tremellales;f__Bulleribasidiaceae;g__Vishniacozyma;s__Vishniacozyma_heimaeyensis	0.999307	0	0	0	0	0	0	0	0	0	0	1042	347.333		0	0	0	0	0	0	0	0	0	0	5.95701	1.98567
ASV25	k__Fungi;p__Ascomycota;c__Leotiomycetes;o__Helotiales;f__Dermateaceae;g__Blumeriella;s__unidentified	0.999996	0	944	0	314.667	0	0	78	26	0	0	0	0		0	5.04867	0	1.68289	0	0	0.39265	0.130883	0	0	0	0
ASV26	k__Fungi;p__Basidiomycota;c__Tremellomycetes;o__Tremellales;f__Rhynchogastremataceae;g__Papiliotrema	0.998039	536	351	38	308.333	18	6	20	14.6667	0	0	0	0		3.43392	1.87721	0.18228	1.83113	0.0897174	0.0342798	0.10068	0.0748923	0	0	0	0
ASV27	k__Fungi;p__Ascomycota;c__Saccharomycetes;o__Saccharomycetales;f__Metschnikowiaceae;g__Metschnikowia;s__Metschnikowia_noctiluminum	0.972727	0	0	148	49.3333	0	0	62	20.6667	305	389	0	231.333		0	0	0.709934	0.236645	0	0	0.312107	0.104036	1.79043	2.03985	0	1.27676
ASV28	k__Fungi;p__Ascomycota;c__Dothideomycetes;o__Pleosporales;f__Didymellaceae;g__unidentified;s__unidentified	0.986116	623	30	174	275.667	13	60	0	24.3333	0	0	0	0		3.99129	0.160445	0.834652	1.66213	0.0647959	0.342798	0	0.135865	0	0	0	0
ASV29	k__Fungi;p__Basidiomycota;c__Tremellomycetes;o__Tremellales;f__Bulleribasidiaceae;g__Vishniacozyma;s__Vishniacozyma_victoriae	0.993798	81	87	41	69.6667	0	57	0	19	208	222	143	191		0.518931	0.46529	0.196671	0.393631	0	0.325658	0	0.108553	1.22102	1.16413	0.817517	1.06755
ASV30	k__Fungi;p__Ascomycota;c__Dothideomycetes;o__Pleosporales;f__Didymellaceae;g__Epicoccum;s__Epicoccum_nigrum	0.863361	260	0	0	86.6667	118	374	69	187	0	0	0	0		1.66571	0	0	0.555235	0.588147	2.13678	0.347345	1.02409	0	0	0	0
ASV31	k__Fungi;p__Basidiomycota;c__Tremellomycetes;o__Tremellales;f__Bulleribasidiaceae;g__Vishniacozyma;s__Vishniacozyma_victoriae	0.751871	0	0	0	0	0	0	0	0	0	0	815	271.667		0	0	0	0	0	0	0	0	0	0	4.65927	1.55309
ASV32	k__Fungi;p__Ascomycota;c__Saccharomycetes;o__Saccharomycetales;f__Metschnikowiaceae;g__Metschnikowia;s__Metschnikowia_chrysoperlae	0.997623	0	0	222	74	0	54	529	194.333	0	0	0	0		0	0	1.0649	0.354967	0	0.308519	2.66298	0.990498	0	0	0	0
ASV33	k__Fungi;p__Basidiomycota;c__Microbotryomycetes;o__Sporidiobolales;f__Sporidiobolaceae;g__Sporobolomyces;s__Sporobolomyces_roseus	0.999731	0	2	8	3.33333	4	0	6	3.33333	306	438	0	248		0	0.0106963	0.0383748	0.0163571	0.0199372	0	0.0302039	0.0167137	1.7963	2.2968	0	1.36437
ASV34	k__Fungi;p__Ascomycota;c__Dothideomycetes;o__Capnodiales;f__Cladosporiaceae;g__Neocladosporium;s__Neocladosporium_leucadendri	0.980668	30	492	91	204.333	14	20	84	39.3333	0	0	0	0		0.192197	2.6313	0.436514	1.08667	0.0697802	0.114266	0.422854	0.2023	0	0	0	0
ASV35	k__Fungi;p__Ascomycota;c__Dothideomycetes;o__Pleosporales;f__Pleosporaceae;g__Alternaria;s__Alternaria_alternata	0.987684	0	0	0	0	0	0	0	0	188	281	192	220.333		0	0	0	0	0	0	0	0	1.10361	1.47352	1.09764	1.22492
ASV36	k__Fungi;p__unidentified;c__unidentified;o__unidentified;f__unidentified;g__unidentified;s__unidentified	0.941115	585	0	0	195	0	0	0	0	16	23	7	15.3333		3.74784	0	0	1.24928	0	0	0	0	0.0939243	0.120608	0.0400183	0.0848503
ASV37	k__Fungi;p__Ascomycota;c__Leotiomycetes;o__Helotiales	0.726539	0	185	0	61.6667	207	28	187	140.667	0	0	0	0		0	0.989411	0	0.329804	1.03175	0.159973	0.941354	0.711026	0	0	0	0
ASV38	k__Fungi;p__Ascomycota;c__Saccharomycetes;o__Saccharomycetales;f__Saccharomycodaceae;g__Hanseniaspora;s__Hanseniaspora_uvarum	0.976954	0	0	81	27	0	157	0	52.3333	160	161	46	122.333		0	0	0.388545	0.129515	0	0.896989	0	0.298996	0.939243	0.844258	0.262977	0.682159
ASV39	k__Fungi;p__Basidiomycota;c__Tremellomycetes;o__Tremellales;f__Bulleribasidiaceae;g__Vishniacozyma;s__Vishniacozyma_dimennae	0.999523	31	78	0	36.3333	0	0	0	0	242	216	0	152.667		0.198603	0.417157	0	0.205253	0	0	0	0	1.4206	1.13267	0	0.851091
ASV40	k__Fungi;p__Ascomycota;c__Dothideomycetes;o__Capnodiales;f__Mycosphaerellaceae;g__Septoria;s__Septoria_cretae	0.893927	62	451	0	171	0	0	46	15.3333	0	0	0	0		0.397207	2.41202	0	0.93641	0	0	0.231563	0.0771877	0	0	0	0
ASV41	k__Fungi;p__Basidiomycota;c__Cystobasidiomycetes;o__Cystobasidiomycetes_ord_Incertae_sedis;f__Symmetrosporaceae;g__Symmetrospora;s__Symmetrospora_coprosmae	0.993305	4	26	0	10	0	0	0	0	156	225	0	127		0.0256262	0.139052	0	0.0548928	0	0	0	0	0.915762	1.17986	0	0.698542
ASV42	k__Fungi;p__Basidiomycota;c__Cystobasidiomycetes;o__Cystobasidiomycetes_ord_Incertae_sedis;f__Buckleyzymaceae;g__Buckleyzyma;s__Buckleyzyma_aurantiaca	0.999999	90	140	67	99	0	0	0	0	28	69	16	37.6667		0.57659	0.748743	0.321389	0.548908	0	0	0	0	0.164367	0.361825	0.0914704	0.205888
ASV43	k__Fungi;p__Basidiomycota;c__Tremellomycetes;o__Tremellales;f__Bulleraceae;g__Genolevuria;s__unidentified	0.98884	34	45	67	48.6667	153	17	44	71.3333	0	0	0	0		0.217823	0.240667	0.321389	0.25996	0.762598	0.0971262	0.221495	0.360406	0	0	0	0
ASV44	k__Fungi;p__Ascomycota;c__Dothideomycetes;o__Capnodiales;f__Teratosphaeriaceae;g__unidentified;s__unidentified	0.967813	0	128	65	64.3333	27	15	101	47.6667	0	0	0	0		0	0.684565	0.311795	0.33212	0.134576	0.0856996	0.508432	0.242903	0	0	0	0
ASV45	k__Fungi;p__Basidiomycota;c__Tremellomycetes;o__Tremellales;f__Bulleraceae;g__Genolevuria;s__unidentified	0.719499	0	205	0	68.3333	131	0	0	43.6667	0	0	0	0		0	1.09637	0	0.365458	0.652943	0	0	0.217648	0	0	0	0
ASV46	k__Fungi;p__Ascomycota;c__Dothideomycetes;o__Myriangiales;f__unidentified;g__unidentified;s__unidentified	0.877711	0	0	0	0	297	31	0	109.333	0	0	3	1		0	0	0	0	1.48034	0.177112	0	0.552483	0	0	0.0171507	0.0057169
ASV47	k__Fungi;p__unidentified;c__unidentified;o__unidentified;f__unidentified;g__unidentified;s__unidentified	0.918925	288	9	15	104	0	0	0	0	0	0	0	0		1.84509	0.0481335	0.0719528	0.655059	0	0	0	0	0	0	0	0
ASV48	k__Fungi;p__Ascomycota;c__Dothideomycetes;o__Capnodiales;f__Mycosphaerellaceae;g__Ramularia	0.988689	0	0	0	0	0	0	0	0	131	177	0	102.667		0	0	0	0	0	0	0	0	0.769005	0.928159	0	0.565721
ASV49	k__Fungi;p__Ascomycota;c__Dothideomycetes;o__Capnodiales;f__Cladosporiaceae;g__unidentified;s__unidentified	0.875446	69	105	0	58	0	0	128	42.6667	0	0	0	0		0.442053	0.561557	0	0.334537	0	0	0.644349	0.214783	0	0	0	0
ASV50	k__Fungi;p__Basidiomycota;c__Exobasidiomycetes;o__Exobasidiales;f__Exobasidiaceae;g__Exobasidium	0.998596	72	110	68	83.3333	0	0	49	16.3333	0	0	0	0		0.461272	0.588298	0.326186	0.458586	0	0	0.246665	0.0822217	0	0	0	0
ASV51	k__Fungi;p__Basidiomycota;c__Tremellomycetes;o__Filobasidiales;f__Filobasidiaceae;g__Filobasidium;s__Filobasidium_magnum	0.786941	0	0	0	0	0	0	0	0	0	0	295	98.3333		0	0	0	0	0	0	0	0	0	0	1.68649	0.562162
ASV52	k__Fungi;p__Basidiomycota;c__Cystobasidiomycetes;o__Cystobasidiomycetes_ord_Incertae_sedis;f__Buckleyzymaceae;g__Buckleyzyma;s__Buckleyzyma_aurantiaca	0.999995	71	77	0	49.3333	67	0	70	45.6667	0	0	0	0		0.454866	0.411809	0	0.288892	0.333948	0	0.352379	0.228776	0	0	0	0
ASV53	k__Fungi;p__unidentified;c__unidentified;o__unidentified;f__unidentified;g__unidentified;s__unidentified	0.937944	272	0	0	90.6667	0	0	0	0	0	12	0	4		1.74258	0	0	0.580861	0	0	0	0	0	0.0629261	0	0.0209754
ASV54	k__Fungi;p__Ascomycota;c__Dothideomycetes;o__Myriangiales;f__unidentified;g__unidentified;s__unidentified	0.885233	0	0	0	0	272	0	0	90.6667	0	0	0	0		0	0	0	0	1.35573	0	0	0.45191	0	0	0	0
ASV55	k__Fungi;p__Ascomycota;c__Dothideomycetes;o__Capnodiales;f__Cladosporiaceae;g__unidentified;s__unidentified	0.87153	0	169	0	56.3333	0	0	99	33	0	0	0	0		0	0.90384	0	0.30128	0	0	0.498364	0.166121	0	0	0	0
ASV56	k__Fungi;p__Basidiomycota;c__Tremellomycetes;o__Tremellales;f__Bulleribasidiaceae;g__Vishniacozyma;s__Vishniacozyma_victoriae	0.711707	0	0	0	0	0	0	0	0	97	83	74	84.6667		0	0	0	0	0	0	0	0	0.569416	0.435239	0.423051	0.475902
ASV57	k__Fungi;p__Ascomycota;c__Saccharomycetes;o__Saccharomycetales;f__Metschnikowiaceae;g__Metschnikowia;s__Metschnikowia_chrysoperlae	0.998018	0	0	0	0	0	0	247	82.3333	0	0	0	0		0	0	0	0	0	0	1.24339	0.414464	0	0	0	0
ASV58	k__Fungi;p__Ascomycota;c__Dothideomycetes;o__Venturiales;f__Venturiaceae;g__Venturia	0.730867	0	215	0	71.6667	0	0	27	9	0	0	0	0		0	1.14986	0	0.383285	0	0	0.135917	0.0453058	0	0	0	0
ASV59	k__Fungi;p__Ascomycota;c__Dothideomycetes;o__Capnodiales;f__Cladosporiaceae;g__Neocladosporium;s__Neocladosporium_leucadendri	0.953546	0	147	93	80	0	0	0	0	0	0	0	0		0	0.78618	0.446107	0.410763	0	0	0	0	0	0	0	0
ASV60	k__Fungi;p__Ascomycota;c__Dothideomycetes;o__Capnodiales;f__Cladosporiaceae;g__Cladosporium;s__Cladosporium_cladosporioides	0.937466	0	0	0	0	0	0	0	0	101	136	0	79		0	0	0	0	0	0	0	0	0.592897	0.713162	0	0.435353
ASV61	k__Fungi;p__Ascomycota;c__Dothideomycetes;o__Pleosporales;f__Didymellaceae;g__Epicoccum;s__Epicoccum_nigrum	0.889758	236	0	0	78.6667	0	0	0	0	0	0	0	0		1.51195	0	0	0.503983	0	0	0	0	0	0	0	0
ASV62	k__Fungi;p__unidentified;c__unidentified;o__unidentified;f__unidentified;g__unidentified;s__unidentified	0.934394	133	71	0	68	0	0	0	0	0	12	5	5.66667		0.852073	0.37972	0	0.410597	0	0	0	0	0	0.0629261	0.0285845	0.0305035
ASV63	k__Fungi;p__Ascomycota;c__Dothideomycetes;o__Capnodiales;f__Mycosphaerellaceae;g__Microcyclosporella;s__Microcyclosporella_mali	0.969304	77	3	133	71	0	0	0	0	0	0	0	0		0.493305	0.0160445	0.637981	0.382444	0	0	0	0	0	0	0	0
ASV64	k__Fungi;p__Ascomycota;c__Dothideomycetes;o__Pleosporales;f__Pleosporaceae;g__Alternaria;s__Alternaria_alternata	0.98955	28	83	25	45.3333	17	38	19	24.6667	0	0	0	0		0.179384	0.443898	0.119921	0.247734	0.0847331	0.217106	0.0956456	0.132495	0	0	0	0
ASV65	k__Fungi;p__Ascomycota;c__Dothideomycetes;o__Pleosporales;f__Phaeosphaeriaceae;g__Neosetophoma;s__Neosetophoma_rosae	0.992814	167	38	0	68.3333	0	0	0	0	0	0	0	0		1.0699	0.20323	0	0.424375	0	0	0	0	0	0	0	0
ASV66	k__Fungi;p__Ascomycota;c__Leotiomycetes;o__Helotiales;f__Sclerotiniaceae	0.999998	0	0	0	0	0	0	0	0	0	0	203	67.6667		0	0	0	0	0	0	0	0	0	0	1.16053	0.386844
ASV67	k__Fungi;p__Ascomycota;c__Dothideomycetes;o__Capnodiales;f__Mycosphaerellaceae;g__Ramularia;s__Ramularia_citricola	0.916295	76	120	0	65.3333	0	0	0	0	0	0	0	0		0.486899	0.64178	0	0.376226	0	0	0	0	0	0	0	0
ASV68	k__Fungi;p__Basidiomycota;c__Tremellomycetes;o__Tremellales;f__Tremellaceae;g__Bulleromyces;s__Bulleromyces_albus	0.999923	0	0	0	0	0	0	0	0	0	0	193	64.3333		0	0	0	0	0	0	0	0	0	0	1.10336	0.367787
ASV69	k__Fungi;p__Ascomycota;c__Dothideomycetes;o__Pleosporales	0.99519	15	12	139	55.3333	26	0	0	8.66667	0	0	0	0		0.0960984	0.064178	0.666763	0.27568	0.129592	0	0	0.0431973	0	0	0	0
ASV70	k__Fungi;p__Ascomycota;c__Dothideomycetes;o__Capnodiales;f__Cladosporiaceae	0.999861	0	138	0	46	0	0	48	16	0	0	0	0		0	0.738047	0	0.246016	0	0	0.241631	0.0805437	0	0	0	0
ASV71	k__Fungi;p__Basidiomycota;c__Tremellomycetes;o__Cystofilobasidiales;f__Cystofilobasidiaceae;g__Cystofilobasidium;s__Cystofilobasidium_infirmominiatum	1	0	0	0	0	0	0	0	0	0	0	183	61		0	0	0	0	0	0	0	0	0	0	1.04619	0.348731
ASV72	k__Fungi;p__Basidiomycota;c__Agaricomycetes;o__Cantharellales;f__Ceratobasidiaceae	1	7	0	171	59.3333	0	0	0	0	0	0	0	0		0.0448459	0	0.820262	0.288369	0	0	0	0	0	0	0	0
ASV73	k__Fungi;p__Ascomycota;c__Taphrinomycetes;o__Taphrinales;f__Taphrinaceae;g__Taphrina;s__Taphrina_pruni	0.849376	0	0	0	0	81	80	0	53.6667	0	0	0	0		0	0	0	0	0.403728	0.457065	0	0.286931	0	0	0	0
ASV74	k__Fungi	1	0	0	101	33.6667	30	0	26	18.6667	0	0	0	0		0	0	0.484482	0.161494	0.149529	0	0.130883	0.0934708	0	0	0	0
ASV75	k__Fungi;p__Ascomycota;c__Dothideomycetes	1	146	0	0	48.6667	0	0	0	0	0	0	0	0		0.935358	0	0	0.311786	0	0	0	0	0	0	0	0
ASV76	k__Fungi;p__unidentified;c__unidentified;o__unidentified;f__unidentified;g__unidentified;s__unidentified	0.953305	35	39	58	44	0	0	0	0	6	5	0	3.66667		0.22423	0.208578	0.278217	0.237009	0	0	0	0	0.0352216	0.0262192	0	0.0204803
ASV77	k__Fungi;p__Ascomycota	0.964337	36	0	0	12	27	0	80	35.6667	0	0	0	0		0.230636	0	0	0.0768787	0.134576	0	0.402718	0.179098	0	0	0	0
ASV78	k__Fungi;p__Ascomycota;c__Eurotiomycetes;o__Phaeomoniellales;f__Phaeomoniellaceae;g__Phaeomoniella;s__unidentified	0.835751	0	0	0	0	0	0	141	47	0	0	0	0		0	0	0	0	0	0	0.709791	0.236597	0	0	0	0
ASV79	k__Fungi;p__Ascomycota;c__Sordariomycetes;o__Xylariales	0.999997	60	25	0	28.3333	35	20	0	18.3333	0	0	0	0		0.384394	0.133704	0	0.172699	0.17445	0.114266	0	0.0962389	0	0	0	0
ASV80	k__Fungi;p__Ascomycota;c__Taphrinomycetes;o__Taphrinales;f__Taphrinaceae;g__Taphrina;s__Taphrina_carpini	0.999992	13	44	60	39	0	22	0	7.33333	0	0	0	0		0.0832853	0.235319	0.287811	0.202139	0	0.125693	0	0.0418976	0	0	0	0
ASV81	k__Fungi;p__Basidiomycota;c__Microbotryomycetes	1	0	0	0	0	0	0	0	0	0	0	136	45.3333		0	0	0	0	0	0	0	0	0	0	0.777498	0.259166
ASV82	k__Fungi;p__Ascomycota;c__Eurotiomycetes;o__Phaeomoniellales;f__Phaeomoniellaceae;g__Phaeomoniella;s__unidentified	0.858242	49	36	36	40.3333	0	0	0	0	0	0	0	0		0.313921	0.192534	0.172687	0.226381	0	0	0	0	0	0	0	0
ASV83	k__Fungi;p__unidentified;c__unidentified;o__unidentified;f__unidentified;g__unidentified;s__unidentified	0.716234	83	0	0	27.6667	0	0	0	0	0	37	0	12.3333		0.531745	0	0	0.177248	0	0	0	0	0	0.194022	0	0.064674
ASV84	k__Fungi;p__Ascomycota;c__Saccharomycetes;o__Saccharomycetales;f__Metschnikowiaceae;g__Metschnikowia;s__Metschnikowia_chrysoperlae	0.999907	0	0	0	0	0	0	0	0	0	0	120	40		0	0	0	0	0	0	0	0	0	0	0.686028	0.228676
ASV85	k__Fungi;p__Ascomycota;c__Eurotiomycetes;o__Phaeomoniellales;f__Phaeomoniellaceae;g__Phaeomoniella;s__unidentified	0.708881	25	29	32	28.6667	0	0	34	11.3333	0	0	0	0		0.160164	0.155097	0.153499	0.156253	0	0	0.171155	0.0570518	0	0	0	0
ASV86	k__Fungi;p__Ascomycota;c__Sordariomycetes;o__Xylariales;f__Amphisphaeriaceae	0.708198	0	0	115	38.3333	0	0	0	0	0	0	0	0		0	0	0.551638	0.183879	0	0	0	0	0	0	0	0
ASV87	k__Fungi;p__Ascomycota;c__Dothideomycetes;o__Capnodiales;f__Cladosporiaceae;g__Rachicladosporium	0.853233	0	30	83	37.6667	0	0	0	0	0	0	0	0		0	0.160445	0.398139	0.186195	0	0	0	0	0	0	0	0
ASV88	k__Fungi;p__unidentified;c__unidentified;o__unidentified;f__unidentified;g__unidentified;s__unidentified	0.749376	34	11	68	37.6667	0	0	0	0	0	0	0	0		0.217823	0.0588298	0.326186	0.200946	0	0	0	0	0	0	0	0
ASV89	k__Fungi;p__Ascomycota;c__Saccharomycetes;o__Saccharomycetales;f__Metschnikowiaceae;g__Metschnikowia;s__Metschnikowia_chrysoperlae	0.998886	0	0	0	0	0	0	111	37	0	0	0	0		0	0	0	0	0	0	0.558772	0.186257	0	0	0	0
ASV90	k__Fungi;p__Ascomycota;c__Saccharomycetes;o__Saccharomycetales;f__Metschnikowiaceae;g__Metschnikowia;s__Metschnikowia_chrysoperlae	0.996573	0	0	0	0	0	0	105	35	0	0	0	0		0	0	0	0	0	0	0.528568	0.176189	0	0	0	0
ASV91	k__Fungi;p__unidentified;c__unidentified;o__unidentified;f__unidentified;g__unidentified;s__unidentified	0.879846	10	27	20	19	29	0	17	15.3333	0	0	0	0		0.0640656	0.1444	0.0959371	0.101468	0.144545	0	0.0855776	0.0767074	0	0	0	0
ASV92	k__Fungi;p__Basidiomycota;c__Tremellomycetes;o__Tremellales;f__Bulleraceae;g__Genolevuria	0.999685	13	0	40	17.6667	0	0	48	16	0	0	0	0		0.0832853	0	0.191874	0.0917198	0	0	0.241631	0.0805437	0	0	0	0
ASV93	k__Fungi;p__Ascomycota;c__Saccharomycetes;o__Saccharomycetales;f__Metschnikowiaceae;g__Metschnikowia;s__Metschnikowia_chrysoperlae	0.995807	0	0	100	33.3333	0	0	0	0	0	0	0	0		0	0	0.479685	0.159895	0	0	0	0	0	0	0	0
ASV94	k__Fungi;p__Basidiomycota;c__Tremellomycetes;o__Tremellales;f__Bulleribasidiaceae;g__Vishniacozyma;s__Vishniacozyma_heimaeyensis	0.999763	0	0	0	0	0	0	0	0	0	0	98	32.6667		0	0	0	0	0	0	0	0	0	0	0.560256	0.186752
ASV95	k__Fungi;p__Ascomycota;c__Sordariomycetes;o__Xylariales	0.999999	0	76	0	25.3333	0	0	22	7.33333	0	0	0	0		0	0.406461	0	0.135487	0	0	0.110748	0.0369158	0	0	0	0
ASV96	k__Fungi;p__Ascomycota;c__Dothideomycetes;o__Pleosporales;f__Pleosporaceae;g__Alternaria;s__Alternaria_infectoria	0.916656	0	0	27	9	0	41	29	23.3333	0	0	0	0		0	0	0.129515	0.0431717	0	0.234246	0.145985	0.126744	0	0	0	0
ASV97	k__Fungi;p__unidentified;c__unidentified;o__unidentified;f__unidentified;g__unidentified;s__unidentified	0.885992	0	0	0	0	0	0	0	0	33	57	0	30		0	0	0	0	0	0	0	0	0.193719	0.298899	0	0.164206
ASV98	k__Fungi;p__Basidiomycota;c__Tremellomycetes;o__Tremellales;f__Cryptococcaceae;g__Kwoniella;s__Kwoniella_bestiolae	0.990428	3	5	52	20	4	14	2	6.66667	0	0	8	2.66667		0.0192197	0.0267408	0.249436	0.0984656	0.0199372	0.0799863	0.010068	0.0366638	0	0	0.0457352	0.0152451
ASV99	k__Fungi;p__Ascomycota;c__Eurotiomycetes;o__Chaetothyriales;f__Trichomeriaceae;g__Knufia;s__unidentified	0.999994	72	5	5	27.3333	0	0	5	1.66667	0	0	0	0		0.461272	0.0267408	0.0239843	0.170666	0	0	0.0251699	0.00838997	0	0	0	0
ASV100	k__Fungi;p__Ascomycota;c__Dothideomycetes;o__Dothideales;f__Dothioraceae;g__Hormonema;s__Hormonema_macrosporum	0.962796	0	0	0	0	81	0	0	27	0	0	0	0		0	0	0	0	0.403728	0	0	0.134576	0	0	0	0
ASV101	k__Fungi;p__Ascomycota;c__Saccharomycetes;o__Saccharomycetales;f__Debaryomycetaceae;g__Wickerhamia;s__Wickerhamia_fluorescens	0.909499	0	0	79	26.3333	0	0	0	0	0	0	0	0		0	0	0.378951	0.126317	0	0	0	0	0	0	0	0
ASV102	k__Fungi;p__Ascomycota;c__Leotiomycetes;o__Thelebolales;f__Pseudeurotiaceae;g__unidentified;s__unidentified	0.988998	0	33	12	15	32	0	0	10.6667	0	0	0	0		0	0.176489	0.0575622	0.0780172	0.159498	0	0	0.0531659	0	0	0	0
ASV103	k__Fungi;p__Basidiomycota;c__Tremellomycetes;o__Tremellales;f__Rhynchogastremataceae;g__Papiliotrema;s__Papiliotrema_flavescens	0.99998	0	0	0	0	5	0	0	1.66667	21	24	26	23.6667		0	0	0	0	0.0249215	0	0	0.00830717	0.123276	0.125852	0.148639	0.132589
ASV104	k__Fungi;p__Basidiomycota;c__Tremellomycetes;o__Tremellales;f__Bulleraceae;g__Genolevuria;s__Genolevuria_amylolytica	0.977587	0	0	0	0	0	0	0	0	25	25	25	25		0	0	0	0	0	0	0	0	0.146757	0.131096	0.142922	0.140258
ASV105	k__Fungi;p__unidentified;c__unidentified;o__unidentified;f__unidentified;g__unidentified;s__unidentified	0.857413	0	37	0	12.3333	36	0	0	12	0	0	0	0		0	0.197882	0	0.0659607	0.179435	0	0	0.0598116	0	0	0	0
ASV106	k__Fungi;p__Basidiomycota;c__Tremellomycetes;o__Holtermanniales;f__Holtermanniales_fam_Incertae_sedis;g__Holtermanniella	1	0	0	0	0	5	0	0	1.66667	0	9	57	22		0	0	0	0	0.0249215	0	0	0.00830717	0	0.0471945	0.325863	0.124353
ASV107	k__Fungi;p__Ascomycota;c__Dothideomycetes;o__Dothideales;f__Aureobasidiaceae;g__Aureobasidium;s__Aureobasidium_pullulans	0.965003	26	16	0	14	16	12	0	9.33333	0	0	0	0		0.166571	0.0855706	0	0.0840471	0.0797488	0.0685597	0	0.0494362	0	0	0	0
ASV108	k__Fungi;p__Ascomycota;c__Saccharomycetes;o__Saccharomycetales;f__Saccharomycodaceae;g__Hanseniaspora;s__Hanseniaspora_uvarum	0.958588	0	0	0	0	0	67	0	22.3333	0	0	0	0		0	0	0	0	0	0.382792	0	0.127597	0	0	0	0
ASV109	k__Fungi;p__Basidiomycota;c__Cystobasidiomycetes;o__Cystobasidiales;f__Cystobasidiaceae;g__Cystobasidium;s__Cystobasidium_pinicola	0.999993	11	10	0	7	4	0	0	1.33333	13	10	19	14		0.0704722	0.0534817	0	0.0413179	0.0199372	0	0	0.00664573	0.0763135	0.0524384	0.108621	0.0791243
ASV110	k__Fungi;p__unidentified;c__unidentified;o__unidentified;f__unidentified;g__unidentified;s__unidentified	0.843198	12	46	0	19.3333	0	0	8	2.66667	0	0	0	0		0.0768787	0.246016	0	0.107631	0	0	0.0402718	0.0134239	0	0	0	0
ASV111	k__Fungi;p__Basidiomycota;c__Exobasidiomycetes;o__Microstromatales;f__Microstromatales_fam_Incertae_sedis;g__Pseudomicrostroma;s__Pseudomicrostroma_phylloplanum	0.999791	9	41	0	16.6667	15	0	0	5	0	0	0	0		0.057659	0.219275	0	0.0923113	0.0747645	0	0	0.0249215	0	0	0	0
ASV112	k__Fungi;p__Ascomycota;c__Dothideomycetes;o__Capnodiales;f__Mycosphaerellaceae;g__Ramularia	0.997382	0	63	0	21	0	0	0	0	0	0	0	0		0	0.336934	0	0.112311	0	0	0	0	0	0	0	0
ASV113	k__Fungi;p__Ascomycota;c__Dothideomycetes;o__Capnodiales;f__Mycosphaerellaceae;g__Ramularia;s__unidentified	0.776854	0	0	0	0	0	0	0	0	0	62	0	20.6667		0	0	0	0	0	0	0	0	0	0.325118	0	0.108373
ASV114	k__Fungi;p__Ascomycota;c__Dothideomycetes;o__Pleosporales;f__Phaeosphaeriaceae;g__Muriphaeosphaeria;s__Muriphaeosphaeria_viburni	0.99396	15	28	12	18.3333	0	0	7	2.33333	0	0	0	0		0.0960984	0.149749	0.0575622	0.101136	0	0	0.0352379	0.011746	0	0	0	0
ASV115	k__Fungi;p__Ascomycota;c__Sordariomycetes;o__Hypocreales;f__Nectriaceae;g__Gibberella	0.94174	0	61	0	20.3333	0	0	0	0	0	0	0	0		0	0.326238	0	0.108746	0	0	0	0	0	0	0	0
ASV116	k__Fungi;p__unidentified;c__unidentified;o__unidentified;f__unidentified;g__unidentified;s__unidentified	0.954612	0	39	20	19.6667	0	0	0	0	0	0	0	0		0	0.208578	0.0959371	0.101505	0	0	0	0	0	0	0	0
ASV117	k__Fungi;p__unidentified;c__unidentified;o__unidentified;f__unidentified;g__unidentified;s__unidentified	0.763739	0	0	0	0	58	0	0	19.3333	0	0	0	0		0	0	0	0	0.289089	0	0	0.0963631	0	0	0	0
ASV118	k__Fungi;p__Basidiomycota;c__Tremellomycetes;o__Cystofilobasidiales;f__Mrakiaceae;g__Mrakia;s__Mrakia_frigida	0.76885	0	0	0	0	0	0	0	0	0	0	56	18.6667		0	0	0	0	0	0	0	0	0	0	0.320146	0.106715
ASV119	k__Fungi;p__Ascomycota;c__Dothideomycetes;o__Capnodiales;f__Mycosphaerellaceae	0.999988	0	52	0	17.3333	0	0	0	0	0	0	0	0		0	0.278105	0	0.0927015	0	0	0	0	0	0	0	0
ASV120	k__Fungi;p__Basidiomycota;c__Tremellomycetes;o__Filobasidiales;f__Filobasidiaceae;g__Filobasidium	1	0	0	0	0	0	0	0	0	0	0	51	17		0	0	0	0	0	0	0	0	0	0	0.291562	0.0971873
ASV121	k__Fungi;p__Basidiomycota;c__Agaricostilbomycetes;o__Agaricostilbales;f__Kondoaceae;g__Kondoa;s__Kondoa_yuccicola	1	13	20	13	15.3333	5	0	0	1.66667	0	0	0	0		0.0832853	0.106963	0.0623591	0.0842026	0.0249215	0	0	0.00830717	0	0	0	0
ASV122	k__Fungi;p__Ascomycota;c__Saccharomycetes;o__Saccharomycetales;f__Metschnikowiaceae;g__Metschnikowia;s__Metschnikowia_chrysoperlae	0.998345	0	0	51	17	0	0	0	0	0	0	0	0		0	0	0.24464	0.0815465	0	0	0	0	0	0	0	0
ASV123	k__Fungi;p__Basidiomycota;c__Cystobasidiomycetes;o__Cystobasidiales;f__Cystobasidiaceae;g__Occultifur	0.861646	18	29	0	15.6667	0	3	0	1	0	0	0	0		0.115318	0.155097	0	0.0901383	0	0.0171399	0	0.00571331	0	0	0	0
ASV124	k__Fungi;p__Basidiomycota;c__Tremellomycetes;o__Holtermanniales;f__Holtermanniales_fam_Incertae_sedis;g__Holtermanniella	1	0	0	0	0	0	0	0	0	19	31	0	16.6667		0	0	0	0	0	0	0	0	0.111535	0.162559	0	0.0913647
ASV125	k__Fungi;p__Basidiomycota;c__Tremellomycetes;o__Tremellales;f__Bulleribasidiaceae;g__Dioszegia	0.874143	0	0	18	6	32	0	0	10.6667	0	0	0	0		0	0	0.0863434	0.0287811	0.159498	0	0	0.0531659	0	0	0	0
ASV126	k__Fungi;p__unidentified;c__unidentified;o__unidentified;f__unidentified;g__unidentified;s__unidentified	0.709864	0	0	50	16.6667	0	0	0	0	0	0	0	0		0	0	0.239843	0.0799476	0	0	0	0	0	0	0	0
ASV127	k__Fungi	1	0	0	0	0	0	0	0	0	17	31	0	16		0	0	0	0	0	0	0	0	0.0997945	0.162559	0	0.0874512
ASV128	k__Fungi;p__Basidiomycota;c__Tremellomycetes;o__Tremellales	1	0	37	0	12.3333	0	0	7	2.33333	0	3	0	1		0	0.197882	0	0.0659607	0	0	0.0352379	0.011746	0	0.0157315	0	0.00524384
ASV129	k__Fungi;p__Ascomycota;c__unidentified;o__unidentified;f__unidentified;g__unidentified;s__unidentified	0.731256	0	21	0	7	0	0	26	8.66667	0	0	0	0		0	0.112311	0	0.0374372	0	0	0.130883	0.0436278	0	0	0	0
ASV130	k__Fungi;p__Ascomycota;c__Eurotiomycetes;o__Chaetothyriales;f__Herpotrichiellaceae;g__Cladophialophora;s__unidentified	0.726812	0	9	0	3	22	9	6	12.3333	0	0	0	0		0	0.0481335	0	0.0160445	0.109655	0.0514198	0.0302039	0.0637594	0	0	0	0
ASV131	k__Fungi;p__Basidiomycota;c__Tremellomycetes;o__Tremellales;f__Bulleribasidiaceae;g__Vishniacozyma;s__Vishniacozyma_heimaeyensis	0.999879	19	10	17	15.3333	0	0	0	0	0	0	0	0		0.121725	0.0534817	0.0815465	0.0855843	0	0	0	0	0	0	0	0
ASV132	k__Fungi;p__Ascomycota;c__Dothideomycetes;o__Pleosporales	0.996563	15	10	8	11	0	12	0	4	0	0	0	0		0.0960984	0.0534817	0.0383748	0.0626516	0	0.0685597	0	0.0228532	0	0	0	0
ASV133	k__Fungi;p__Ascomycota;c__Eurotiomycetes;o__Phaeomoniellales;f__Phaeomoniellaceae;g__Phaeomoniella;s__unidentified	0.801082	0	0	24	8	20	0	0	6.66667	0	0	0	0		0	0	0.115124	0.0383748	0.099686	0	0	0.0332287	0	0	0	0
ASV134	k__Fungi;p__unidentified;c__unidentified;o__unidentified;f__unidentified;g__unidentified;s__unidentified	0.821211	0	43	0	14.3333	0	0	0	0	0	0	0	0		0	0.229971	0	0.076657	0	0	0	0	0	0	0	0
ASV135	k__Fungi;p__Ascomycota;c__Saccharomycetes;o__Saccharomycetales;f__Metschnikowiaceae;g__Metschnikowia;s__Metschnikowia_chrysoperlae	0.994884	0	0	42	14	0	0	0	0	0	0	0	0		0	0	0.201468	0.0671559	0	0	0	0	0	0	0	0
ASV136	k__Fungi;p__Basidiomycota;c__Exobasidiomycetes;o__Golubeviales;f__Golubeviaceae;g__Golubevia;s__Golubevia_pallescens	1	0	0	0	0	0	0	0	0	0	0	41	13.6667		0	0	0	0	0	0	0	0	0	0	0.234393	0.078131
ASV137	k__Fungi;p__unidentified;c__unidentified;o__unidentified;f__unidentified;g__unidentified;s__unidentified	0.859575	0	23	0	7.66667	18	0	0	6	0	0	0	0		0	0.123008	0	0.0410026	0.0897174	0	0	0.0299058	0	0	0	0
ASV138	k__Fungi	1	0	26	0	8.66667	0	14	0	4.66667	0	0	0	0		0	0.139052	0	0.0463508	0	0.0799863	0	0.0266621	0	0	0	0
ASV139	k__Fungi;p__Ascomycota;c__Leotiomycetes	0.970537	0	40	0	13.3333	0	0	0	0	0	0	0	0		0	0.213927	0	0.0713089	0	0	0	0	0	0	0	0
ASV140	k__Fungi;p__Basidiomycota;c__Tremellomycetes;o__Tremellales;f__Phaeotremellaceae;g__Phaeotremella	0.912319	10	3	26	13	0	0	0	0	0	0	0	0		0.0640656	0.0160445	0.124718	0.0682761	0	0	0	0	0	0	0	0
ASV141	k__Fungi;p__Ascomycota;c__Saccharomycetes;o__Saccharomycetales;f__Metschnikowiaceae;g__Metschnikowia;s__Metschnikowia_noctiluminum	0.97725	0	0	0	0	0	0	39	13	0	0	0	0		0	0	0	0	0	0	0.196325	0.0654417	0	0	0	0
ASV142	k__Fungi;p__Ascomycota;c__Saccharomycetes;o__Saccharomycetales;f__Saccharomycetaceae;g__Saccharomyces;s__Saccharomyces_cerevisiae	0.914132	0	0	0	0	34	0	4	12.6667	0	0	0	0		0	0	0	0	0.169466	0	0.0201359	0.0632007	0	0	0	0
ASV143	k__Fungi;p__Ascomycota;c__Dothideomycetes;o__Pleosporales;f__Phaeosphaeriaceae;g__Neosetophoma	0.707519	38	0	0	12.6667	0	0	0	0	0	0	0	0		0.243449	0	0	0.0811498	0	0	0	0	0	0	0	0
ASV144	k__Fungi;p__unidentified;c__unidentified;o__unidentified;f__unidentified;g__unidentified;s__unidentified	0.80244	38	0	0	12.6667	0	0	0	0	0	0	0	0		0.243449	0	0	0.0811498	0	0	0	0	0	0	0	0
ASV145	k__Fungi	1	0	0	0	0	0	0	37	12.3333	0	0	0	0		0	0	0	0	0	0	0.186257	0.0620857	0	0	0	0
ASV146	k__Fungi;p__Ascomycota;c__Dothideomycetes;o__Pleosporales;f__Pleosporaceae;g__Alternaria;s__Alternaria_infectoria	0.93963	23	0	0	7.66667	0	0	0	0	0	13	0	4.33333		0.147351	0	0	0.049117	0	0	0	0	0	0.0681699	0	0.0227233
ASV147	k__Fungi;p__Basidiomycota;c__Microbotryomycetes;o__Sporidiobolales;f__Sporidiobolaceae;g__Sporobolomyces;s__Sporobolomyces_roseus	0.994218	0	0	0	0	0	0	0	0	0	0	36	12		0	0	0	0	0	0	0	0	0	0	0.205808	0.0686028
ASV148	k__Fungi;p__Ascomycota;c__Saccharomycetes;o__Saccharomycetales;f__Metschnikowiaceae;g__Metschnikowia;s__Metschnikowia_chrysoperlae	0.999298	0	0	0	0	0	0	36	12	0	0	0	0		0	0	0	0	0	0	0.181223	0.0604078	0	0	0	0
ASV149	k__Fungi;p__Ascomycota;c__Dothideomycetes;o__Capnodiales;f__Cladosporiaceae;g__Neocladosporium;s__Neocladosporium_leucadendri	0.972323	0	33	0	11	0	0	0	0	0	0	0	0		0	0.176489	0	0.0588298	0	0	0	0	0	0	0	0
ASV150	k__Fungi;p__Basidiomycota;c__Tremellomycetes;o__Cystofilobasidiales;f__Cystofilobasidiaceae;g__Cystofilobasidium;s__Cystofilobasidium_capitatum	0.999995	4	0	0	1.33333	0	0	0	0	0	0	27	9		0.0256262	0	0	0.00854208	0	0	0	0	0	0	0.154356	0.0514521
ASV151	k__Fungi;p__Ascomycota;c__Leotiomycetes;o__Helotiales;f__Helotiaceae;g__Collophora;s__Collophora_paarla	0.999602	0	0	10	3.33333	16	0	5	7	0	0	0	0		0	0	0.0479685	0.0159895	0.0797488	0	0.0251699	0.0349729	0	0	0	0
ASV152	k__Fungi;p__Basidiomycota	0.892758	0	0	31	10.3333	0	0	0	0	0	0	0	0		0	0	0.148702	0.0495675	0	0	0	0	0	0	0	0
ASV153	k__Fungi;p__Ascomycota;c__Dothideomycetes;o__Pleosporales;f__Pleosporales_fam_Incertae_sedis	0.726408	31	0	0	10.3333	0	0	0	0	0	0	0	0		0.198603	0	0	0.0662011	0	0	0	0	0	0	0	0
ASV154	k__Fungi;p__Basidiomycota;c__Tremellomycetes;o__Tremellales;f__Bulleribasidiaceae;g__Dioszegia	0.902838	31	0	0	10.3333	0	0	0	0	0	0	0	0		0.198603	0	0	0.0662011	0	0	0	0	0	0	0	0
ASV155	k__Fungi;p__unidentified;c__unidentified;o__unidentified;f__unidentified;g__unidentified;s__unidentified	0.943752	5	0	22	9	3	0	0	1	0	0	0	0		0.0320328	0	0.105531	0.0458545	0.0149529	0	0	0.0049843	0	0	0	0
ASV156	k__Fungi;p__Basidiomycota;c__Tremellomycetes;o__Cystofilobasidiales;f__Cystofilobasidiaceae;g__Cystofilobasidium;s__Cystofilobasidium_macerans	0.999998	16	0	13	9.66667	0	0	0	0	0	0	0	0		0.102505	0	0.0623591	0.0549547	0	0	0	0	0	0	0	0
ASV157	k__Fungi;p__Ascomycota;c__Saccharomycetes;o__Saccharomycetales;f__Metschnikowiaceae;g__Metschnikowia;s__Metschnikowia_chrysoperlae	0.883505	0	0	0	0	0	28	0	9.33333	0	0	0	0		0	0	0	0	0	0.159973	0	0.0533242	0	0	0	0
ASV158	k__Fungi;p__Basidiomycota;c__Tremellomycetes;o__Tremellales;f__Bulleraceae;g__Genolevuria;s__unidentified	0.911991	11	0	4	5	0	0	0	0	13	0	0	4.33333		0.0704722	0	0.0191874	0.0298865	0	0	0	0	0.0763135	0	0	0.0254378
ASV159	k__Fungi;p__Ascomycota;c__Eurotiomycetes;o__Phaeomoniellales;f__Phaeomoniellaceae	0.999961	0	0	0	0	0	0	0	0	0	0	28	9.33333		0	0	0	0	0	0	0	0	0	0	0.160073	0.0533577
ASV160	k__Fungi;p__unidentified;c__unidentified;o__unidentified;f__unidentified;g__unidentified;s__unidentified	0.849689	0	0	0	0	28	0	0	9.33333	0	0	0	0		0	0	0	0	0.13956	0	0	0.0465201	0	0	0	0
ASV161	k__Fungi;p__Basidiomycota;c__Exobasidiomycetes;o__Exobasidiales;f__Exobasidiaceae;g__Exobasidium;s__unidentified	0.981281	0	10	18	9.33333	0	0	0	0	0	0	0	0		0	0.0534817	0.0863434	0.0466083	0	0	0	0	0	0	0	0
ASV162	k__Fungi;p__Ascomycota;c__Sordariomycetes;o__Glomerellales;f__Glomerellaceae;g__Colletotrichum	0.746246	0	0	0	0	0	0	28	9.33333	0	0	0	0		0	0	0	0	0	0	0.140951	0.0469838	0	0	0	0
ASV163	k__Fungi	1	0	0	0	0	0	0	0	0	0	0	27	9		0	0	0	0	0	0	0	0	0	0	0.154356	0.0514521
ASV164	k__Fungi;p__unidentified;c__unidentified;o__unidentified;f__unidentified;g__unidentified;s__unidentified	0.823806	0	0	0	0	27	0	0	9	0	0	0	0		0	0	0	0	0.134576	0	0	0.0448587	0	0	0	0
ASV165	k__Fungi;p__Ascomycota;c__Leotiomycetes;o__Helotiales;f__Helotiales_fam_Incertae_sedis	0.799837	4	0	15	6.33333	0	0	8	2.66667	0	0	0	0		0.0256262	0	0.0719528	0.0325263	0	0	0.0402718	0.0134239	0	0	0	0
ASV166	k__Fungi;p__Ascomycota;c__Dothideomycetes;o__Capnodiales;f__Teratosphaeriaceae;g__Devriesia;s__Devriesia_pseudoamericana	0.9931	0	0	26	8.66667	0	0	0	0	0	0	0	0		0	0	0.124718	0.0415727	0	0	0	0	0	0	0	0
ASV167	k__Fungi	1	0	0	0	0	0	0	0	0	5	20	0	8.33333		0	0	0	0	0	0	0	0	0.0293513	0.104877	0	0.0447427
ASV168	k__Fungi;p__Basidiomycota;c__Microbotryomycetes;o__Leucosporidiales;f__Leucosporidiaceae;g__Leucosporidium;s__Leucosporidium_fellii	0.999978	0	0	0	0	0	0	0	0	0	0	25	8.33333		0	0	0	0	0	0	0	0	0	0	0.142922	0.0476408
ASV169	k__Fungi;p__unidentified;c__unidentified;o__unidentified;f__unidentified;g__unidentified;s__unidentified	0.828887	0	10	0	3.33333	15	0	0	5	0	0	0	0		0	0.0534817	0	0.0178272	0.0747645	0	0	0.0249215	0	0	0	0
ASV170	k__Fungi;p__Basidiomycota;c__Cystobasidiomycetes;o__Erythrobasidiales;f__Erythrobasidiaceae;g__Erythrobasidium;s__Erythrobasidium_hasegawianum	0.978354	0	25	0	8.33333	0	0	0	0	0	0	0	0		0	0.133704	0	0.044568	0	0	0	0	0	0	0	0
ASV171	k__Fungi;p__Ascomycota;c__Eurotiomycetes;o__Phaeomoniellales;f__Phaeomoniellaceae	0.999958	0	0	0	0	0	0	0	0	0	0	24	8		0	0	0	0	0	0	0	0	0	0	0.137206	0.0457352
ASV172	k__Fungi;p__Basidiomycota;c__Tremellomycetes;o__Tremellales;f__Bulleraceae;g__Genolevuria;s__unidentified	0.999958	0	12	12	8	0	0	0	0	0	0	0	0		0	0.064178	0.0575622	0.0405801	0	0	0	0	0	0	0	0
ASV173	k__Fungi;p__Basidiomycota;c__Tremellomycetes;o__Tremellales	0.712099	7	8	9	8	0	0	0	0	0	0	0	0		0.0448459	0.0427853	0.0431717	0.043601	0	0	0	0	0	0	0	0
ASV174	k__Fungi;p__Ascomycota;c__Saccharomycetes;o__Saccharomycetales;f__Metschnikowiaceae;g__Metschnikowia;s__unidentified	0.951569	0	0	0	0	0	23	0	7.66667	0	0	0	0		0	0	0	0	0	0.131406	0	0.043802	0	0	0	0
ASV175	k__Fungi;p__Ascomycota;c__Dothideomycetes;o__Capnodiales;f__Mycosphaerellaceae;g__Xenosonderhenia;s__Xenosonderhenia_syzygii	0.920845	23	0	0	7.66667	0	0	0	0	0	0	0	0		0.147351	0	0	0.049117	0	0	0	0	0	0	0	0
ASV176	k__Fungi;p__Basidiomycota;c__Tremellomycetes;o__Tremellales;f__Cryptococcaceae;g__Kwoniella;s__Kwoniella_bestiolae	0.998553	0	0	0	0	0	0	0	0	0	0	22	7.33333		0	0	0	0	0	0	0	0	0	0	0.125772	0.0419239
ASV177	k__Fungi;p__Ascomycota;c__Saccharomycetes;o__Saccharomycetales;f__Saccharomycetales_fam_Incertae_sedis;g__Candida;s__Candida_saitoana	0.987511	0	0	0	0	0	0	0	0	0	0	22	7.33333		0	0	0	0	0	0	0	0	0	0	0.125772	0.0419239
ASV178	k__Fungi;p__Basidiomycota;c__Tremellomycetes;o__Tremellales;f__Bulleribasidiaceae;g__Vishniacozyma;s__Vishniacozyma_globispora	0.998311	0	7	8	5	2	0	5	2.33333	0	0	0	0		0	0.0374372	0.0383748	0.0252707	0.0099686	0	0.0251699	0.0117128	0	0	0	0
ASV179	k__Fungi;p__unidentified;c__unidentified;o__unidentified;f__unidentified;g__unidentified;s__unidentified	0.948787	0	0	22	7.33333	0	0	0	0	0	0	0	0		0	0	0.105531	0.0351769	0	0	0	0	0	0	0	0
ASV180	k__Fungi;p__Basidiomycota;c__Tremellomycetes;o__Cystofilobasidiales;f__Cystofilobasidiaceae;g__Cystofilobasidium;s__Cystofilobasidium_infirmominiatum	0.999999	13	0	0	4.33333	0	0	0	0	0	8	0	2.66667		0.0832853	0	0	0.0277618	0	0	0	0	0	0.0419507	0	0.0139836
ASV181	k__Fungi;p__unidentified;c__unidentified;o__unidentified;f__unidentified;g__unidentified;s__unidentified	0.843109	0	0	0	0	21	0	0	7	0	0	0	0		0	0	0	0	0.10467	0	0	0.0348901	0	0	0	0
ASV182	k__Fungi;p__Ascomycota;c__Dothideomycetes;o__Capnodiales;f__Mycosphaerellaceae;g__Ramularia;s__Ramularia_unterseheri	0.750805	0	0	21	7	0	0	0	0	0	0	0	0		0	0	0.100734	0.033578	0	0	0	0	0	0	0	0
ASV183	k__Fungi;p__Basidiomycota;c__Tremellomycetes;o__Tremellales;f__Bulleribasidiaceae;g__Vishniacozyma;s__Vishniacozyma_victoriae	0.881454	0	21	0	7	0	0	0	0	0	0	0	0		0	0.112311	0	0.0374372	0	0	0	0	0	0	0	0
ASV184	k__Fungi;p__unidentified;c__unidentified;o__unidentified;f__unidentified;g__unidentified;s__unidentified	0.701059	10	0	0	3.33333	0	0	11	3.66667	0	0	0	0		0.0640656	0	0	0.0213552	0	0	0.0553738	0.0184579	0	0	0	0
ASV185	k__Fungi;p__Basidiomycota;c__Tremellomycetes;o__Filobasidiales;f__Filobasidiaceae;g__Filobasidium	1	12	0	0	4	0	0	9	3	0	0	0	0		0.0768787	0	0	0.0256262	0	0	0.0453058	0.0151019	0	0	0	0
ASV186	k__Fungi;p__Basidiomycota;c__Microbotryomycetes;o__Leucosporidiales;f__Leucosporidiaceae;g__Leucosporidium	0.999779	0	0	0	0	0	0	0	0	0	0	20	6.66667		0	0	0	0	0	0	0	0	0	0	0.114338	0.0381127
ASV187	k__Fungi	1	0	0	0	0	19	0	0	6.33333	0	0	0	0		0	0	0	0	0.0947017	0	0	0.0315672	0	0	0	0
ASV188	k__Fungi;p__Basidiomycota;c__Cystobasidiomycetes;o__Erythrobasidiales;f__Erythrobasidiaceae;g__Erythrobasidium;s__Erythrobasidium_hasegawianum	0.999917	13	0	0	4.33333	6	0	0	2	0	0	0	0		0.0832853	0	0	0.0277618	0.0299058	0	0	0.0099686	0	0	0	0
ASV189	k__Fungi;p__Ascomycota;c__Leotiomycetes;o__Erysiphales;f__Erysiphaceae;g__Erysiphe;s__Erysiphe_sp	0.788532	0	0	19	6.33333	0	0	0	0	0	0	0	0		0	0	0.0911402	0.0303801	0	0	0	0	0	0	0	0
ASV190	k__Fungi;p__Ascomycota;c__Dothideomycetes;o__Pleosporales;f__Didymosphaeriaceae;g__Pseudopithomyces;s__Pseudopithomyces_rosae	0.995768	0	14	0	4.66667	0	0	5	1.66667	0	0	0	0		0	0.0748743	0	0.0249581	0	0	0.0251699	0.00838997	0	0	0	0
ASV191	k__Fungi;p__Ascomycota;c__Saccharomycetes;o__Saccharomycetales;f__Saccharomycetaceae;g__Torulaspora;s__Torulaspora_delbrueckii	0.995332	0	0	0	0	0	0	0	0	7	7	4	6		0	0	0	0	0	0	0	0	0.0410919	0.0367069	0.0228676	0.0335554
ASV192	k__Fungi;p__Ascomycota;c__Lecanoromycetes;o__Lecanoromycetes_ord_Incertae_sedis;f__Lecanoromycetes_fam_Incertae_sedis;g__Phacidiella;s__Phacidiella_eucalypti	0.994471	0	0	18	6	0	0	0	0	0	0	0	0		0	0	0.0863434	0.0287811	0	0	0	0	0	0	0	0
ASV193	k__Fungi;p__Basidiomycota;c__Tremellomycetes;o__Tremellales;f__Bulleraceae;g__Genolevuria;s__Genolevuria_amylolytica	0.84069	0	8	0	2.66667	0	0	10	3.33333	0	0	0	0		0	0.0427853	0	0.0142618	0	0	0.0503398	0.0167799	0	0	0	0
ASV194	k__Fungi;p__Ascomycota;c__Sordariomycetes;o__Hypocreales;f__Nectriaceae;g__Gibberella	0.945214	18	0	0	6	0	0	0	0	0	0	0	0		0.115318	0	0	0.0384394	0	0	0	0	0	0	0	0
ASV195	k__Fungi;p__Ascomycota;c__Leotiomycetes;o__Helotiales;f__Helotiaceae;g__Articulospora;s__Articulospora_proliferata	0.87079	18	0	0	6	0	0	0	0	0	0	0	0		0.115318	0	0	0.0384394	0	0	0	0	0	0	0	0
ASV196	k__Fungi;p__Ascomycota;c__Saccharomycetes;o__Saccharomycetales;f__Metschnikowiaceae;g__Metschnikowia;s__Metschnikowia_chrysoperlae	0.997699	0	0	0	0	0	17	0	5.66667	0	0	0	0		0	0	0	0	0	0.0971262	0	0.0323754	0	0	0	0
ASV197	k__Fungi;p__Ascomycota;c__Lecanoromycetes;o__Lecanorales;f__Lecanoraceae;g__Scoliciosporum;s__Scoliciosporum_umbrinum	0.999955	0	0	0	0	17	0	0	5.66667	0	0	0	0		0	0	0	0	0.0847331	0	0	0.0282444	0	0	0	0
ASV198	k__Fungi;p__Ascomycota;c__Eurotiomycetes;o__Phaeomoniellales;f__Phaeomoniellaceae;g__Phaeomoniella	0.969535	0	4	0	1.33333	13	0	0	4.33333	0	0	0	0		0	0.0213927	0	0.00713089	0.0647959	0	0	0.0215986	0	0	0	0
ASV199	k__Fungi;p__Ascomycota;c__Dothideomycetes;o__Pleosporales	0.999018	17	0	0	5.66667	0	0	0	0	0	0	0	0		0.108912	0	0	0.0363038	0	0	0	0	0	0	0	0
ASV200	k__Fungi;p__Ascomycota;c__Dothideomycetes;o__Pleosporales;f__Phaeosphaeriaceae;g__Neosetophoma;s__Neosetophoma_rosigena	0.717216	17	0	0	5.66667	0	0	0	0	0	0	0	0		0.108912	0	0	0.0363038	0	0	0	0	0	0	0	0
ASV201	k__Fungi;p__Ascomycota;c__Dothideomycetes;o__Pleosporales;f__Didymellaceae;g__Epicoccum;s__Epicoccum_nigrum	0.994309	0	0	0	0	0	0	0	0	0	0	16	5.33333		0	0	0	0	0	0	0	0	0	0	0.0914704	0.0304901
ASV202	k__Fungi;p__Ascomycota;c__Leotiomycetes;o__Helotiales;f__Sclerotiniaceae;g__unidentified;s__unidentified	0.886052	0	0	16	5.33333	0	0	0	0	0	0	0	0		0	0	0.0767497	0.0255832	0	0	0	0	0	0	0	0
ASV203	k__Fungi;p__Ascomycota;c__Dothideomycetes;o__Pleosporales;f__Phaeosphaeriaceae;g__Neosetophoma	0.828558	0	0	0	0	0	15	0	5	0	0	0	0		0	0	0	0	0	0.0856996	0	0.0285665	0	0	0	0
ASV204	k__Fungi;p__Ascomycota;c__Dothideomycetes;o__Pleosporales;f__Phaeosphaeriaceae;g__Phaeosphaeria;s__Phaeosphaeria_lunariae	0.998049	15	0	0	5	0	0	0	0	0	0	0	0		0.0960984	0	0	0.0320328	0	0	0	0	0	0	0	0
ASV205	k__Fungi;p__Basidiomycota;c__Exobasidiomycetes;o__Golubeviales;f__Golubeviaceae;g__Golubevia;s__Golubevia_pallescens	1	0	0	0	0	0	0	0	0	0	0	14	4.66667		0	0	0	0	0	0	0	0	0	0	0.0800366	0.0266789
ASV206	k__Fungi;p__Basidiomycota;c__Exobasidiomycetes;o__Exobasidiales;f__Exobasidiaceae;g__Exobasidium;s__Exobasidium_yoshinagae	0.981483	0	0	9	3	0	0	5	1.66667	0	0	0	0		0	0	0.0431717	0.0143906	0	0	0.0251699	0.00838997	0	0	0	0
ASV207	k__Fungi;p__Ascomycota;c__Dothideomycetes;o__Dothideales;f__Aureobasidiaceae;g__Aureobasidium;s__Aureobasidium_pullulans	0.839349	0	0	0	0	0	0	0	0	13	0	0	4.33333		0	0	0	0	0	0	0	0	0.0763135	0	0	0.0254378
ASV208	k__Fungi;p__Ascomycota;c__Saccharomycetes;o__Saccharomycetales	0.804075	0	0	0	0	0	0	0	0	0	0	13	4.33333		0	0	0	0	0	0	0	0	0	0	0.0743197	0.0247732
ASV209	k__Fungi;p__Ascomycota;c__Eurotiomycetes;o__Phaeomoniellales;f__Phaeomoniellaceae	0.866558	0	0	0	0	13	0	0	4.33333	0	0	0	0		0	0	0	0	0.0647959	0	0	0.0215986	0	0	0	0
ASV210	k__Fungi;p__Basidiomycota	0.949899	0	0	0	0	4	0	9	4.33333	0	0	0	0		0	0	0	0	0.0199372	0	0.0453058	0.0217477	0	0	0	0
ASV211	k__Fungi;p__Ascomycota;c__Dothideomycetes;o__Capnodiales;f__Teratosphaeriaceae;g__unidentified;s__unidentified	0.959013	0	4	9	4.33333	0	0	0	0	0	0	0	0		0	0.0213927	0.0431717	0.0215214	0	0	0	0	0	0	0	0
ASV212	k__Fungi;p__Ascomycota;c__Leotiomycetes;o__Helotiales	0.720848	0	13	0	4.33333	0	0	0	0	0	0	0	0		0	0.0695262	0	0.0231754	0	0	0	0	0	0	0	0
ASV213	k__Fungi;p__Ascomycota;c__Saccharomycetes;o__Saccharomycetales;f__Pichiaceae;g__Pichia;s__unidentified	0.997214	0	13	0	4.33333	0	0	0	0	0	0	0	0		0	0.0695262	0	0.0231754	0	0	0	0	0	0	0	0
ASV214	k__Fungi;p__Ascomycota;c__Saccharomycetes;o__Saccharomycetales;f__Pichiaceae;g__Pichia;s__Pichia_terricola	1	0	0	0	0	0	12	0	4	0	0	0	0		0	0	0	0	0	0.0685597	0	0.0228532	0	0	0	0
ASV215	k__Fungi;p__Ascomycota;c__Sordariomycetes;o__Hypocreales;f__Nectriaceae;g__Fusarium	0.999999	0	0	0	0	0	0	0	0	3	9	0	4		0	0	0	0	0	0	0	0	0.0176108	0.0471945	0	0.0216018
ASV216	k__Fungi;p__Basidiomycota;c__Tremellomycetes;o__Tremellales;f__Bulleribasidiaceae;g__Vishniacozyma;s__Vishniacozyma_foliicola	0.964775	0	0	0	0	0	0	0	0	0	0	12	4		0	0	0	0	0	0	0	0	0	0	0.0686028	0.0228676
ASV217	k__Fungi;p__Ascomycota;c__Eurotiomycetes;o__Phaeomoniellales;f__Phaeomoniellaceae	0.707525	0	0	12	4	0	0	0	0	0	0	0	0		0	0	0.0575622	0.0191874	0	0	0	0	0	0	0	0
ASV218	k__Fungi;p__Basidiomycota;c__Exobasidiomycetes;o__Exobasidiales;f__Exobasidiaceae;g__Exobasidium;s__Exobasidium_yoshinagae	0.846551	0	0	12	4	0	0	0	0	0	0	0	0		0	0	0.0575622	0.0191874	0	0	0	0	0	0	0	0
ASV219	k__Fungi;p__Ascomycota;c__Leotiomycetes;o__Helotiales;f__Dermateaceae;g__Neofabraea;s__Neofabraea_vagabunda	0.999729	0	12	0	4	0	0	0	0	0	0	0	0		0	0.064178	0	0.0213927	0	0	0	0	0	0	0	0
ASV220	k__Fungi;p__Ascomycota	0.957993	0	0	0	0	0	0	12	4	0	0	0	0		0	0	0	0	0	0	0.0604078	0.0201359	0	0	0	0
ASV221	k__Fungi;p__Ascomycota;c__Saccharomycetes;o__Saccharomycetales;f__Dipodascaceae;g__Yarrowia;s__Yarrowia_divulgata	0.983419	0	0	0	0	0	11	0	3.66667	0	0	0	0		0	0	0	0	0	0.0628464	0	0.0209488	0	0	0	0
ASV222	k__Fungi;p__Ascomycota;c__Sordariomycetes;o__Glomerellales;f__Glomerellaceae;g__Colletotrichum;s__Colletotrichum_hemerocallidis	0.906235	0	0	0	0	0	0	0	0	0	11	0	3.66667		0	0	0	0	0	0	0	0	0	0.0576822	0	0.0192274
ASV223	k__Fungi;p__Ascomycota;c__Sordariomycetes;o__Glomerellales;f__Plectosphaerellaceae;g__Plectosphaerella;s__Plectosphaerella_cucumerina	0.840093	0	0	0	0	0	0	0	0	0	11	0	3.66667		0	0	0	0	0	0	0	0	0	0.0576822	0	0.0192274
ASV224	k__Fungi;p__Basidiomycota;c__Exobasidiomycetes;o__Exobasidiales;f__Exobasidiaceae;g__Exobasidium	0.954267	0	0	0	0	0	0	0	0	0	0	11	3.66667		0	0	0	0	0	0	0	0	0	0	0.0628859	0.020962
ASV225	k__Fungi;p__Ascomycota;c__Dothideomycetes;o__Botryosphaeriales;f__unidentified;g__unidentified;s__unidentified	0.999901	0	0	11	3.66667	0	0	0	0	0	0	0	0		0	0	0.0527654	0.0175885	0	0	0	0	0	0	0	0
ASV226	k__Fungi;p__Ascomycota;c__Dothideomycetes;o__Capnodiales;f__Mycosphaerellaceae;g__Zymoseptoria;s__Zymoseptoria_halophila	0.80978	0	0	11	3.66667	0	0	0	0	0	0	0	0		0	0	0.0527654	0.0175885	0	0	0	0	0	0	0	0
ASV227	k__Fungi;p__Chytridiomycota;c__Spizellomycetes;o__Spizellomycetales;f__Powellomycetaceae;g__unidentified;s__unidentified	1	0	0	11	3.66667	0	0	0	0	0	0	0	0		0	0	0.0527654	0.0175885	0	0	0	0	0	0	0	0
ASV228	k__Fungi	1	0	11	0	3.66667	0	0	0	0	0	0	0	0		0	0.0588298	0	0.0196099	0	0	0	0	0	0	0	0
ASV229	k__Fungi;p__Ascomycota;c__Dothideomycetes;o__Pleosporales;f__Didymellaceae;g__Neoascochyta;s__Neoascochyta_exitialis	0.99982	0	11	0	3.66667	0	0	0	0	0	0	0	0		0	0.0588298	0	0.0196099	0	0	0	0	0	0	0	0
ASV230	k__Fungi;p__Basidiomycota;c__Exobasidiomycetes;o__Microstromatales;f__Microstromataceae;g__Microstroma;s__Microstroma_bacarum	0.914568	0	0	0	0	0	0	0	0	10	0	0	3.33333		0	0	0	0	0	0	0	0	0.0587027	0	0	0.0195676
ASV231	k__Fungi;p__unidentified;c__unidentified;o__unidentified;f__unidentified;g__unidentified;s__unidentified	0.953216	0	0	0	0	0	0	0	0	4	6	0	3.33333		0	0	0	0	0	0	0	0	0.0234811	0.031463	0	0.0183147
ASV232	k__Fungi;p__Basidiomycota;c__Exobasidiomycetes;o__Entylomatales;f__Entylomatales_fam_Incertae_sedis;g__Tilletiopsis;s__Tilletiopsis_washingtonensis	0.999944	0	3	0	1	0	0	0	0	2	0	5	2.33333		0	0.0160445	0	0.00534817	0	0	0	0	0.0117405	0	0.0285845	0.0134417
ASV233	k__Fungi;p__unidentified;c__unidentified;o__unidentified;f__unidentified;g__unidentified;s__unidentified	0.777187	0	0	0	0	10	0	0	3.33333	0	0	0	0		0	0	0	0	0.049843	0	0	0.0166143	0	0	0	0
ASV234	k__Fungi;p__Ascomycota;c__Eurotiomycetes;o__Chaetothyriales;f__Herpotrichiellaceae;g__Phialophora;s__Phialophora_livistonae	1	0	0	10	3.33333	0	0	0	0	0	0	0	0		0	0	0.0479685	0.0159895	0	0	0	0	0	0	0	0
ASV235	k__Fungi;p__Basidiomycota;c__Agaricostilbomycetes;o__Agaricostilbales;f__Chionosphaeraceae;g__Kurtzmanomyces;s__unidentified	0.774025	0	5	0	1.66667	0	0	5	1.66667	0	0	0	0		0	0.0267408	0	0.00891361	0	0	0.0251699	0.00838997	0	0	0	0
ASV236	k__Fungi;p__Ascomycota	0.947524	0	0	0	0	0	0	10	3.33333	0	0	0	0		0	0	0	0	0	0	0.0503398	0.0167799	0	0	0	0
ASV237	k__Fungi;p__Ascomycota	0.971615	0	0	0	0	0	0	10	3.33333	0	0	0	0		0	0	0	0	0	0	0.0503398	0.0167799	0	0	0	0
ASV238	k__Fungi;p__unidentified;c__unidentified;o__unidentified;f__unidentified;g__unidentified;s__unidentified	0.723335	0	0	0	0	0	0	0	0	0	9	0	3		0	0	0	0	0	0	0	0	0	0.0471945	0	0.0157315
ASV239	k__Fungi;p__Basidiomycota;c__Microbotryomycetes;o__Sporidiobolales;f__Sporidiobolaceae;g__Rhodosporidiobolus;s__Rhodosporidiobolus_colostri	0.992624	0	0	0	0	0	0	0	0	0	9	0	3		0	0	0	0	0	0	0	0	0	0.0471945	0	0.0157315
ASV240	k__Fungi;p__Basidiomycota;c__Tremellomycetes;o__Cystofilobasidiales;f__Mrakiaceae;g__Mrakia;s__Mrakia_frigida	0.999952	0	0	0	0	0	0	0	0	0	0	9	3		0	0	0	0	0	0	0	0	0	0	0.0514521	0.0171507
ASV241	k__Fungi;p__Ascomycota;c__Lecanoromycetes;o__Lecanorales;f__Parmeliaceae;g__Melanohalea	0.893074	0	0	0	0	9	0	0	3	0	0	0	0		0	0	0	0	0.0448587	0	0	0.0149529	0	0	0	0
ASV242	k__Fungi;p__unidentified;c__unidentified;o__unidentified;f__unidentified;g__unidentified;s__unidentified	0.868886	0	0	0	0	9	0	0	3	0	0	0	0		0	0	0	0	0.0448587	0	0	0.0149529	0	0	0	0
ASV243	k__Fungi;p__Basidiomycota;c__Exobasidiomycetes;o__Exobasidiales;f__Exobasidiaceae;g__Exobasidium;s__unidentified	0.996126	0	0	9	3	0	0	0	0	0	0	0	0		0	0	0.0431717	0.0143906	0	0	0	0	0	0	0	0
ASV244	k__Fungi;p__Basidiomycota;c__Tremellomycetes;o__Filobasidiales;f__Filobasidiaceae;g__Heterocephalacria;s__unidentified	0.999971	0	0	9	3	0	0	0	0	0	0	0	0		0	0	0.0431717	0.0143906	0	0	0	0	0	0	0	0
ASV245	k__Fungi;p__Basidiomycota;c__Exobasidiomycetes;o__Exobasidiales;f__Exobasidiaceae;g__Exobasidium;s__unidentified	0.999939	0	9	0	3	0	0	0	0	0	0	0	0		0	0.0481335	0	0.0160445	0	0	0	0	0	0	0	0
ASV246	k__Fungi;p__unidentified;c__unidentified;o__unidentified;f__unidentified;g__unidentified;s__unidentified	0.940763	0	9	0	3	0	0	0	0	0	0	0	0		0	0.0481335	0	0.0160445	0	0	0	0	0	0	0	0
ASV247	k__Fungi;p__unidentified;c__unidentified;o__unidentified;f__unidentified;g__unidentified;s__unidentified	0.839361	0	9	0	3	0	0	0	0	0	0	0	0		0	0.0481335	0	0.0160445	0	0	0	0	0	0	0	0
ASV248	k__Fungi;p__Ascomycota;c__Dothideomycetes;o__Capnodiales;f__Teratosphaeriaceae;g__Devriesia;s__Devriesia_pseudoamericana	0.987716	0	0	0	0	0	0	9	3	0	0	0	0		0	0	0	0	0	0	0.0453058	0.0151019	0	0	0	0
ASV249	k__Fungi;p__Ascomycota;c__Dothideomycetes;o__Pleosporales;f__Coniothyriaceae;g__Hazslinszkyomyces;s__Hazslinszkyomyces_lycii	0.791512	9	0	0	3	0	0	0	0	0	0	0	0		0.057659	0	0	0.0192197	0	0	0	0	0	0	0	0
ASV250	k__Fungi;p__Basidiomycota;c__Tremellomycetes;o__Tremellales;f__Bulleribasidiaceae;g__Vishniacozyma;s__Vishniacozyma_dimennae	0.768952	0	0	0	0	0	8	0	2.66667	0	0	0	0		0	0	0	0	0	0.0457065	0	0.0152355	0	0	0	0
ASV251	k__Fungi;p__unidentified;c__unidentified;o__unidentified;f__unidentified;g__unidentified;s__unidentified	0.896771	0	0	0	0	0	0	0	0	8	0	0	2.66667		0	0	0	0	0	0	0	0	0.0469621	0	0	0.015654
ASV252	k__Fungi;p__Basidiomycota;c__Tremellomycetes;o__Filobasidiales;f__Filobasidiaceae;g__Naganishia;s__Naganishia_albida	0.710495	0	0	0	0	0	0	0	0	0	8	0	2.66667		0	0	0	0	0	0	0	0	0	0.0419507	0	0.0139836
ASV253	k__Fungi;p__Basidiomycota;c__Exobasidiomycetes;o__Entylomatales;f__unidentified;g__unidentified;s__unidentified	0.997559	0	0	0	0	0	0	0	0	0	8	0	2.66667		0	0	0	0	0	0	0	0	0	0.0419507	0	0.0139836
ASV254	k__Fungi;p__Ascomycota;c__Sordariomycetes;o__Hypocreales;f__Hypocreales_fam_Incertae_sedis;g__Sarocladium;s__Sarocladium_strictum	0.998778	0	0	0	0	0	0	0	0	0	8	0	2.66667		0	0	0	0	0	0	0	0	0	0.0419507	0	0.0139836
ASV255	k__Fungi;p__Mucoromycota;c__Mucoromycetes;o__Mucorales;f__Mucoraceae;g__Mucor;s__Mucor_racemosus	0.99993	0	0	0	0	0	0	0	0	0	0	8	2.66667		0	0	0	0	0	0	0	0	0	0	0.0457352	0.0152451
ASV256	k__Fungi;p__Ascomycota;c__Dothideomycetes;o__Pleosporales;f__Pleosporaceae;g__Pyrenophora;s__Pyrenophora_tritici-repentis	0.978646	0	0	0	0	8	0	0	2.66667	0	0	0	0		0	0	0	0	0.0398744	0	0	0.0132915	0	0	0	0
ASV257	k__Fungi;p__unidentified;c__unidentified;o__unidentified;f__unidentified;g__unidentified;s__unidentified	0.85694	0	0	8	2.66667	0	0	0	0	0	0	0	0		0	0	0.0383748	0.0127916	0	0	0	0	0	0	0	0
ASV258	k__Fungi;p__unidentified;c__unidentified;o__unidentified;f__unidentified;g__unidentified;s__unidentified	0.70671	0	8	0	2.66667	0	0	0	0	0	0	0	0		0	0.0427853	0	0.0142618	0	0	0	0	0	0	0	0
ASV259	k__Fungi;p__Basidiomycota;c__Agaricostilbomycetes;o__Agaricostilbales;f__Kondoaceae;g__Bensingtonia;s__Bensingtonia_pseudonaganoensis	1	0	8	0	2.66667	0	0	0	0	0	0	0	0		0	0.0427853	0	0.0142618	0	0	0	0	0	0	0	0
ASV260	k__Fungi;p__Ascomycota;c__Dothideomycetes;o__Pleosporales;f__Phaeosphaeriaceae;g__Parastagonospora;s__unidentified	0.886967	0	8	0	2.66667	0	0	0	0	0	0	0	0		0	0.0427853	0	0.0142618	0	0	0	0	0	0	0	0
ASV261	k__Fungi;p__Ascomycota;c__Dothideomycetes;o__Dothideomycetes_ord_Incertae_sedis;f__Dothideomycetes_fam_Incertae_sedis;g__Radulidium;s__Radulidium_epichloes	0.720484	8	0	0	2.66667	0	0	0	0	0	0	0	0		0.0512525	0	0	0.0170842	0	0	0	0	0	0	0	0
ASV262	k__Fungi;p__Basidiomycota;c__Agaricostilbomycetes;o__Agaricostilbales;f__Kondoaceae;g__Kondoa;s__unidentified	0.999919	8	0	0	2.66667	0	0	0	0	0	0	0	0		0.0512525	0	0	0.0170842	0	0	0	0	0	0	0	0
ASV263	k__Fungi;p__Ascomycota	0.982208	0	0	0	0	0	7	0	2.33333	0	0	0	0		0	0	0	0	0	0.0399931	0	0.013331	0	0	0	0
ASV264	k__Fungi;p__Basidiomycota;c__Tremellomycetes;o__Tremellales;f__Bulleribasidiaceae;g__Vishniacozyma;s__Vishniacozyma_dimennae	0.874505	0	0	0	0	0	0	0	0	0	0	7	2.33333		0	0	0	0	0	0	0	0	0	0	0.0400183	0.0133394
ASV265	k__Fungi	1	0	0	0	0	7	0	0	2.33333	0	0	0	0		0	0	0	0	0.0348901	0	0	0.01163	0	0	0	0
ASV266	k__Fungi	1	0	0	0	0	7	0	0	2.33333	0	0	0	0		0	0	0	0	0.0348901	0	0	0.01163	0	0	0	0
ASV267	k__Fungi;p__Ascomycota;c__Dothideomycetes;o__Pleosporales;f__Melanommataceae;g__Herpotrichia;s__Herpotrichia_parasitica	0.919743	0	0	7	2.33333	0	0	0	0	0	0	0	0		0	0	0.033578	0.0111927	0	0	0	0	0	0	0	0
ASV268	k__Fungi;p__Basidiomycota;c__Pucciniomycetes;o__Septobasidiales;f__Septobasidiaceae;g__Septobasidium;s__Septobasidium_carestianum	1	0	4	3	2.33333	0	0	0	0	0	0	0	0		0	0.0213927	0.0143906	0.0119277	0	0	0	0	0	0	0	0
ASV269	k__Fungi;p__Ascomycota;c__Dothideomycetes;o__Pleosporales;f__Didymellaceae;g__Neoascochyta;s__Neoascochyta_graminicola	0.94122	0	7	0	2.33333	0	0	0	0	0	0	0	0		0	0.0374372	0	0.0124791	0	0	0	0	0	0	0	0
ASV270	k__Fungi;p__Ascomycota;c__Leotiomycetes;o__Phacidiales;f__Phacidiaceae	0.999972	7	0	0	2.33333	0	0	0	0	0	0	0	0		0.0448459	0	0	0.0149486	0	0	0	0	0	0	0	0
ASV271	k__Fungi;p__unidentified;c__unidentified;o__unidentified;f__unidentified;g__unidentified;s__unidentified	0.784645	0	0	0	0	0	0	0	0	0	6	0	2		0	0	0	0	0	0	0	0	0	0.031463	0	0.0104877
ASV272	k__Fungi;p__Ascomycota;c__Saccharomycetes;o__Saccharomycetales;f__Pichiaceae;g__Pichia;s__Pichia_terricola	1	0	0	0	0	0	0	0	0	0	0	6	2		0	0	0	0	0	0	0	0	0	0	0.0343014	0.0114338
ASV273	k__Fungi;p__Ascomycota;c__Saccharomycetes;o__Saccharomycetales;f__Saccharomycetales_fam_Incertae_sedis;g__Candida	0.999915	0	0	0	0	0	0	0	0	0	0	6	2		0	0	0	0	0	0	0	0	0	0	0.0343014	0.0114338
ASV274	k__Fungi;p__Basidiomycota;c__Exobasidiomycetes;o__Microstromatales;f__Microstromataceae;g__Microstroma;s__Microstroma_bacarum	0.989587	0	0	0	0	0	0	0	0	0	0	6	2		0	0	0	0	0	0	0	0	0	0	0.0343014	0.0114338
ASV275	k__Fungi;p__Ascomycota;c__Dothideomycetes;o__Capnodiales;f__Cladosporiaceae;g__Rachicladosporium;s__Rachicladosporium_cboliae	0.72185	0	0	0	0	0	0	0	0	0	0	6	2		0	0	0	0	0	0	0	0	0	0	0.0343014	0.0114338
ASV276	k__Fungi;p__Ascomycota;c__Dothideomycetes;o__Dothideales;f__Dothioraceae;g__Perusta;s__Perusta_inaequalis	0.99432	0	0	0	0	6	0	0	2	0	0	0	0		0	0	0	0	0.0299058	0	0	0.0099686	0	0	0	0
ASV277	k__Fungi;p__Ascomycota;c__Dothideomycetes;o__Pleosporales;f__Leptosphaeriaceae;g__unidentified;s__unidentified	0.787953	0	0	6	2	0	0	0	0	0	0	0	0		0	0	0.0287811	0.00959371	0	0	0	0	0	0	0	0
ASV278	k__Fungi;p__Ascomycota;c__Taphrinomycetes;o__Taphrinales;f__Taphrinaceae;g__Taphrina;s__Taphrina_carpini	0.936834	0	0	6	2	0	0	0	0	0	0	0	0		0	0	0.0287811	0.00959371	0	0	0	0	0	0	0	0
ASV279	k__Fungi;p__Basidiomycota;c__Tremellomycetes;o__Tremellales;f__Bulleraceae;g__Genolevuria;s__unidentified	0.72613	0	0	6	2	0	0	0	0	0	0	0	0		0	0	0.0287811	0.00959371	0	0	0	0	0	0	0	0
ASV280	k__Fungi;p__Ascomycota;c__Saccharomycetes;o__Saccharomycetales;f__Pichiaceae;g__Ogataea;s__Ogataea_wangdongensis	0.997849	0	0	6	2	0	0	0	0	0	0	0	0		0	0	0.0287811	0.00959371	0	0	0	0	0	0	0	0
ASV281	k__Fungi;p__Basidiomycota;c__Exobasidiomycetes;o__Exobasidiales;f__Exobasidiaceae;g__Exobasidium;s__Exobasidium_maculosum	0.999971	0	0	0	0	0	0	6	2	0	0	0	0		0	0	0	0	0	0	0.0302039	0.010068	0	0	0	0
ASV282	k__Fungi;p__Ascomycota;c__Saccharomycetes;o__Saccharomycetales;f__Pichiaceae;g__Pichia;s__unidentified	0.996947	0	0	0	0	0	0	6	2	0	0	0	0		0	0	0	0	0	0	0.0302039	0.010068	0	0	0	0
ASV283	k__Fungi;p__Ascomycota;c__Eurotiomycetes;o__Chaetothyriales;f__Trichomeriaceae;g__Knufia;s__unidentified	0.883022	6	0	0	2	0	0	0	0	0	0	0	0		0.0384394	0	0	0.0128131	0	0	0	0	0	0	0	0
ASV284	k__Fungi	1	6	0	0	2	0	0	0	0	0	0	0	0		0.0384394	0	0	0.0128131	0	0	0	0	0	0	0	0
ASV285	k__Fungi;p__Basidiomycota;c__Tremellomycetes;o__Tremellales;f__Bulleribasidiaceae;g__Vishniacozyma;s__Vishniacozyma_foliicola	0.999873	6	0	0	2	0	0	0	0	0	0	0	0		0.0384394	0	0	0.0128131	0	0	0	0	0	0	0	0
ASV286	k__Fungi;p__Ascomycota;c__Sordariomycetes;o__Diaporthales;f__Valsaceae	0.999998	0	0	0	0	0	0	0	0	0	5	0	1.66667		0	0	0	0	0	0	0	0	0	0.0262192	0	0.00873973
ASV287	k__Fungi;p__unidentified;c__unidentified;o__unidentified;f__unidentified;g__unidentified;s__unidentified	0.927847	0	0	0	0	0	0	0	0	0	5	0	1.66667		0	0	0	0	0	0	0	0	0	0.0262192	0	0.00873973
ASV288	k__Fungi;p__Basidiomycota;c__Tremellomycetes;o__Cystofilobasidiales;f__Mrakiaceae;g__Tausonia;s__Tausonia_pullulans	1	0	0	0	0	0	0	0	0	0	0	5	1.66667		0	0	0	0	0	0	0	0	0	0	0.0285845	0.00952817
ASV289	k__Fungi;p__unidentified;c__unidentified;o__unidentified;f__unidentified;g__unidentified;s__unidentified	0.805844	0	0	0	0	5	0	0	1.66667	0	0	0	0		0	0	0	0	0.0249215	0	0	0.00830717	0	0	0	0
ASV290	k__Fungi;p__Ascomycota;c__Dothideomycetes;o__Botryosphaeriales;f__Botryosphaeriaceae;g__Dothiorella	0.995126	0	5	0	1.66667	0	0	0	0	0	0	0	0		0	0.0267408	0	0.00891361	0	0	0	0	0	0	0	0
ASV291	k__Fungi;p__Ascomycota;c__Dothideomycetes;o__Pleosporales;f__Phaeosphaeriaceae;g__Phaeosphaeria;s__Phaeosphaeria_tofieldiae	0.999989	0	5	0	1.66667	0	0	0	0	0	0	0	0		0	0.0267408	0	0.00891361	0	0	0	0	0	0	0	0
ASV292	k__Fungi	1	5	0	0	1.66667	0	0	0	0	0	0	0	0		0.0320328	0	0	0.0106776	0	0	0	0	0	0	0	0
ASV293	k__Fungi;p__unidentified;c__unidentified;o__unidentified;f__unidentified;g__unidentified;s__unidentified	0.924779	5	0	0	1.66667	0	0	0	0	0	0	0	0		0.0320328	0	0	0.0106776	0	0	0	0	0	0	0	0
ASV294	k__Fungi;p__Basidiomycota;c__Exobasidiomycetes;o__Exobasidiales;f__Exobasidiaceae;g__Exobasidium;s__Exobasidium_maculosum	0.999951	0	0	0	0	0	4	0	1.33333	0	0	0	0		0	0	0	0	0	0.0228532	0	0.00761774	0	0	0	0
ASV295	k__Fungi;p__Ascomycota;c__Dothideomycetes;o__Pleosporales	0.981406	0	0	0	0	0	4	0	1.33333	0	0	0	0		0	0	0	0	0	0.0228532	0	0.00761774	0	0	0	0
ASV296	k__Fungi;p__unidentified;c__unidentified;o__unidentified;f__unidentified;g__unidentified;s__unidentified	0.776096	0	0	0	0	0	4	0	1.33333	0	0	0	0		0	0	0	0	0	0.0228532	0	0.00761774	0	0	0	0
ASV297	k__Fungi;p__Ascomycota;c__Sordariomycetes;o__Hypocreales;f__Nectriaceae;g__Fusarium;s__Fusarium_chlamydosporum	0.978916	0	0	0	0	0	0	0	0	4	0	0	1.33333		0	0	0	0	0	0	0	0	0.0234811	0	0	0.00782702
ASV298	k__Fungi;p__Ascomycota;c__Sordariomycetes;o__Hypocreales;f__Nectriaceae;g__Fusarium	0.993478	0	0	0	0	0	0	0	0	0	4	0	1.33333		0	0	0	0	0	0	0	0	0	0.0209754	0	0.00699178
ASV299	k__Fungi;p__Ascomycota;c__Saccharomycetes;o__Saccharomycetales;f__Saccharomycetales_fam_Incertae_sedis;g__Candida;s__Candida_sake	0.999923	0	0	0	0	0	0	0	0	0	0	4	1.33333		0	0	0	0	0	0	0	0	0	0	0.0228676	0.00762253
ASV300	k__Fungi;p__Basidiomycota;c__Tremellomycetes;o__Tremellales;f__unidentified;g__unidentified;s__unidentified	0.964111	0	0	0	0	0	0	0	0	0	0	4	1.33333		0	0	0	0	0	0	0	0	0	0	0.0228676	0.00762253
ASV301	k__Fungi;p__Basidiomycota;c__Agaricomycetes;o__Corticiales;f__Vuilleminiaceae;g__Vuilleminia;s__Vuilleminia_comedens	0.999998	0	0	0	0	4	0	0	1.33333	0	0	0	0		0	0	0	0	0.0199372	0	0	0.00664573	0	0	0	0
ASV302	k__Fungi	1	0	0	0	0	4	0	0	1.33333	0	0	0	0		0	0	0	0	0.0199372	0	0	0.00664573	0	0	0	0
ASV303	k__Fungi;p__Basidiomycota;c__Cystobasidiomycetes;o__Cystobasidiales;f__Cystobasidiaceae;g__Cystobasidium;s__Cystobasidium_pinicola	0.999985	0	0	4	1.33333	0	0	0	0	0	0	0	0		0	0	0.0191874	0.0063958	0	0	0	0	0	0	0	0
ASV304	k__Fungi;p__unidentified;c__unidentified;o__unidentified;f__unidentified;g__unidentified;s__unidentified	0.86491	0	0	4	1.33333	0	0	0	0	0	0	0	0		0	0	0.0191874	0.0063958	0	0	0	0	0	0	0	0
ASV305	k__Fungi;p__Ascomycota	0.921393	0	0	4	1.33333	0	0	0	0	0	0	0	0		0	0	0.0191874	0.0063958	0	0	0	0	0	0	0	0
ASV306	k__Fungi;p__Ascomycota;c__Dothideomycetes;o__Pleosporales;f__Phaeosphaeriaceae;g__Parastagonospora;s__Parastagonospora_avenae	0.760584	0	0	4	1.33333	0	0	0	0	0	0	0	0		0	0	0.0191874	0.0063958	0	0	0	0	0	0	0	0
ASV307	k__Fungi;p__Ascomycota;c__Leotiomycetes;o__Helotiales;f__Helotiaceae;g__Tricladium;s__Tricladium_angustum	0.894081	0	0	4	1.33333	0	0	0	0	0	0	0	0		0	0	0.0191874	0.0063958	0	0	0	0	0	0	0	0
ASV308	k__Fungi	1	0	4	0	1.33333	0	0	0	0	0	0	0	0		0	0.0213927	0	0.00713089	0	0	0	0	0	0	0	0
ASV309	k__Fungi;p__Ascomycota;c__Eurotiomycetes;o__Chaetothyriales;f__Trichomeriaceae	0.781969	4	0	0	1.33333	0	0	0	0	0	0	0	0		0.0256262	0	0	0.00854208	0	0	0	0	0	0	0	0
ASV310	k__Fungi;p__unidentified;c__unidentified;o__unidentified;f__unidentified;g__unidentified;s__unidentified	0.927995	4	0	0	1.33333	0	0	0	0	0	0	0	0		0.0256262	0	0	0.00854208	0	0	0	0	0	0	0	0
ASV311	k__Fungi;p__Ascomycota;c__Leotiomycetes	0.981288	4	0	0	1.33333	0	0	0	0	0	0	0	0		0.0256262	0	0	0.00854208	0	0	0	0	0	0	0	0
ASV312	k__Fungi;p__Basidiomycota;c__Agaricostilbomycetes;o__Agaricostilbales;f__Kondoaceae;g__Kondoa;s__Kondoa_malvinella	0.861023	4	0	0	1.33333	0	0	0	0	0	0	0	0		0.0256262	0	0	0.00854208	0	0	0	0	0	0	0	0
ASV313	k__Fungi;p__Ascomycota;c__Saccharomycetes;o__Saccharomycetales;f__Dipodascaceae	1	0	0	0	0	0	0	0	0	3	0	0	1		0	0	0	0	0	0	0	0	0.0176108	0	0	0.00587027
ASV314	k__Fungi;p__Ascomycota;c__Leotiomycetes;o__Helotiales;f__Helotiaceae;g__Articulospora;s__Articulospora_proliferata	0.765156	0	0	0	0	0	0	0	0	0	0	3	1		0	0	0	0	0	0	0	0	0	0	0.0171507	0.0057169
ASV315	k__Fungi;p__Ascomycota;c__Sordariomycetes;o__Microascales;f__Ceratocystidaceae	0.99716	0	0	0	0	0	0	0	0	0	0	3	1		0	0	0	0	0	0	0	0	0	0	0.0171507	0.0057169
ASV316	k__Fungi;p__unidentified;c__unidentified;o__unidentified;f__unidentified;g__unidentified;s__unidentified	0.851221	0	0	0	0	3	0	0	1	0	0	0	0		0	0	0	0	0.0149529	0	0	0.0049843	0	0	0	0
ASV317	k__Fungi;p__Ascomycota;c__Eurotiomycetes;o__Chaetothyriales;f__Chaetothyriales_fam_Incertae_sedis;g__Neophaeococcomyces;s__unidentified	0.987202	0	0	0	0	3	0	0	1	0	0	0	0		0	0	0	0	0.0149529	0	0	0.0049843	0	0	0	0
ASV318	k__Fungi;p__Basidiomycota;c__Tremellomycetes;o__Tremellales;f__Tremellaceae;g__Cryptococcus;s__unidentified	0.992617	0	0	3	1	0	0	0	0	0	0	0	0		0	0	0.0143906	0.00479685	0	0	0	0	0	0	0	0
ASV319	k__Fungi;p__Ascomycota;c__Dothideomycetes;o__Pleosporales;f__Phaeosphaeriaceae	0.940328	0	0	3	1	0	0	0	0	0	0	0	0		0	0	0.0143906	0.00479685	0	0	0	0	0	0	0	0
ASV320	k__Fungi;p__Ascomycota;c__Leotiomycetes;o__Helotiales	0.947085	0	3	0	1	0	0	0	0	0	0	0	0		0	0.0160445	0	0.00534817	0	0	0	0	0	0	0	0
ASV321	k__Fungi;p__unidentified;c__unidentified;o__unidentified;f__unidentified;g__unidentified;s__unidentified	0.814209	0	3	0	1	0	0	0	0	0	0	0	0		0	0.0160445	0	0.00534817	0	0	0	0	0	0	0	0
ASV322	k__Fungi;p__Ascomycota;c__Dothideomycetes;o__Pleosporales;f__Phaeosphaeriaceae;g__Setomelanomma	0.999978	0	3	0	1	0	0	0	0	0	0	0	0		0	0.0160445	0	0.00534817	0	0	0	0	0	0	0	0
ASV323	k__Fungi;p__Ascomycota	0.946401	0	3	0	1	0	0	0	0	0	0	0	0		0	0.0160445	0	0.00534817	0	0	0	0	0	0	0	0
ASV324	k__Fungi	1	0	0	0	0	0	0	3	1	0	0	0	0		0	0	0	0	0	0	0.0151019	0.00503398	0	0	0	0
ASV325	k__Fungi;p__Ascomycota;c__Dothideomycetes;o__Pleosporales;f__unidentified;g__unidentified;s__unidentified	0.890159	3	0	0	1	0	0	0	0	0	0	0	0		0.0192197	0	0	0.00640656	0	0	0	0	0	0	0	0
ASV326	k__Fungi;p__Ascomycota;c__Dothideomycetes;o__Pleosporales;f__Periconiaceae;g__Periconia	0.996854	3	0	0	1	0	0	0	0	0	0	0	0		0.0192197	0	0	0.00640656	0	0	0	0	0	0	0	0
ASV327	k__Fungi;p__unidentified;c__unidentified;o__unidentified;f__unidentified;g__unidentified;s__unidentified	0.831571	3	0	0	1	0	0	0	0	0	0	0	0		0.0192197	0	0	0.00640656	0	0	0	0	0	0	0	0
ASV328	k__Fungi;p__unidentified;c__unidentified;o__unidentified;f__unidentified;g__unidentified;s__unidentified	0.815456	0	0	0	0	0	2	0	0.666667	0	0	0	0		0	0	0	0	0	0.0114266	0	0.00380887	0	0	0	0
ASV329	k__Fungi;p__Ascomycota;c__Lecanoromycetes;o__Lecanorales	0.806538	0	0	0	0	0	2	0	0.666667	0	0	0	0		0	0	0	0	0	0.0114266	0	0.00380887	0	0	0	0
ASV330	k__Fungi;p__Basidiomycota;c__Tremellomycetes;o__Tremellales;f__unidentified;g__unidentified;s__unidentified	0.819795	0	0	0	0	0	0	0	0	2	0	0	0.666667		0	0	0	0	0	0	0	0	0.0117405	0	0	0.00391351
ASV331	k__Fungi;p__unidentified;c__unidentified;o__unidentified;f__unidentified;g__unidentified;s__unidentified	0.849665	0	0	0	0	0	0	0	0	2	0	0	0.666667		0	0	0	0	0	0	0	0	0.0117405	0	0	0.00391351
ASV332	k__Fungi;p__Ascomycota	0.709566	0	0	0	0	0	0	0	0	2	0	0	0.666667		0	0	0	0	0	0	0	0	0.0117405	0	0	0.00391351
ASV333	k__Fungi;p__Ascomycota;c__Saccharomycetes;o__Saccharomycetales	0.996479	0	0	0	0	0	0	0	0	0	2	0	0.666667		0	0	0	0	0	0	0	0	0	0.0104877	0	0.00349589
ASV334	k__Fungi;p__Ascomycota;c__Saccharomycetes;o__Saccharomycetales;f__Saccharomycetales_fam_Incertae_sedis;g__Candida;s__Candida_odintsovae	0.999741	0	0	0	0	0	0	0	0	0	2	0	0.666667		0	0	0	0	0	0	0	0	0	0.0104877	0	0.00349589
ASV335	k__Fungi;p__Ascomycota;c__Saccharomycetes;o__Saccharomycetales;f__unidentified;g__unidentified;s__unidentified	0.913569	0	0	0	0	0	0	0	0	0	0	2	0.666667		0	0	0	0	0	0	0	0	0	0	0.0114338	0.00381127
ASV336	k__Fungi;p__Basidiomycota;c__Tremellomycetes;o__Tremellales	0.999759	0	0	0	0	0	0	0	0	0	0	2	0.666667		0	0	0	0	0	0	0	0	0	0	0.0114338	0.00381127
ASV337	k__Fungi;p__Basidiomycota;c__Tremellomycetes;o__Tremellales;f__Bulleribasidiaceae;g__Hannaella;s__Hannaella_coprosmae	0.96173	0	0	0	0	0	0	0	0	0	0	2	0.666667		0	0	0	0	0	0	0	0	0	0	0.0114338	0.00381127
ASV338	k__Fungi;p__Basidiomycota;c__Tremellomycetes;o__Filobasidiales;f__Filobasidiaceae;g__Naganishia;s__unidentified	0.999938	0	0	0	0	0	0	0	0	0	0	2	0.666667		0	0	0	0	0	0	0	0	0	0	0.0114338	0.00381127
ASV339	k__Fungi;p__Ascomycota	0.93296	0	0	0	0	2	0	0	0.666667	0	0	0	0		0	0	0	0	0.0099686	0	0	0.00332287	0	0	0	0
ASV340	k__Fungi;p__Ascomycota;c__Arthoniomycetes;o__Lichenostigmatales;f__Phaeococcomycetaceae;g__Phaeococcomyces;s__unidentified	1	0	0	0	0	2	0	0	0.666667	0	0	0	0		0	0	0	0	0.0099686	0	0	0.00332287	0	0	0	0
ASV341	k__Fungi;p__Basidiomycota;c__Pucciniomycetes;o__Septobasidiales;f__Septobasidiaceae;g__Septobasidium;s__Septobasidium_carestianum	0.83938	0	0	2	0.666667	0	0	0	0	0	0	0	0		0	0	0.00959371	0.0031979	0	0	0	0	0	0	0	0
ASV342	k__Fungi;p__unidentified;c__unidentified;o__unidentified;f__unidentified;g__unidentified;s__unidentified	0.897525	0	0	2	0.666667	0	0	0	0	0	0	0	0		0	0	0.00959371	0.0031979	0	0	0	0	0	0	0	0
ASV343	k__Fungi;p__unidentified;c__unidentified;o__unidentified;f__unidentified;g__unidentified;s__unidentified	0.908095	0	0	2	0.666667	0	0	0	0	0	0	0	0		0	0	0.00959371	0.0031979	0	0	0	0	0	0	0	0
ASV344	k__Fungi	1	0	0	2	0.666667	0	0	0	0	0	0	0	0		0	0	0.00959371	0.0031979	0	0	0	0	0	0	0	0
ASV345	k__Fungi;p__Ascomycota;c__Eurotiomycetes;o__Phaeomoniellales;f__Phaeomoniellaceae;g__Moristroma;s__Moristroma_quercinum	0.999108	0	0	2	0.666667	0	0	0	0	0	0	0	0		0	0	0.00959371	0.0031979	0	0	0	0	0	0	0	0
ASV346	k__Fungi;p__unidentified;c__unidentified;o__unidentified;f__unidentified;g__unidentified;s__unidentified	0.929166	0	0	2	0.666667	0	0	0	0	0	0	0	0		0	0	0.00959371	0.0031979	0	0	0	0	0	0	0	0
ASV347	k__Fungi;p__Basidiomycota;c__Tremellomycetes;o__Tremellales;f__Tremellaceae;g__Cryptococcus;s__unidentified	0.780131	2	0	0	0.666667	0	0	0	0	0	0	0	0		0.0128131	0	0	0.00427104	0	0	0	0	0	0	0	0
ASV348	k__Fungi;p__Ascomycota;c__Dothideomycetes;o__Pleosporales;f__Pleosporales_fam_Incertae_sedis;g__Nigrograna	0.914852	2	0	0	0.666667	0	0	0	0	0	0	0	0		0.0128131	0	0	0.00427104	0	0	0	0	0	0	0	0
